# Supplementary material for: COVID-19 spread algorithm in the international airport network-DetArpds
Source: PeerJ Comput Sci. 2023 Feb 16;9:e1228. doi: 10.7717/peerj-cs.1228 (PMC10280396; doi:10.7717/peerj-cs.1228)
Supplement: Supplemental Information 1 [file peerj-cs-09-1228-s001.zip]

Archive with 3 entries (3 files):
- ARTI22.m
- Nodes.xlsx
- route.xlsx
