# Supplementary material for: COVID-19 spread algorithm in the international airport network-DetArpds
Source: PeerJ Comput Sci. 2023 Feb 16;9:e1228. doi: 10.7717/peerj-cs.1228 (PMC10280396; doi:10.7717/peerj-cs.1228)
Supplement: Supplemental Information 1 [file peerj-cs-09-1228-s001.zip › ARTI22.m]

%% First Part: Data Reading, Distance Calculation, Graph Creation and Proper Matrix Transformation
nodos = 'Nodes.xlsx';
aristas = 'route.xlsx';

[datosNodos, datosAristas] = lecturaDatos(nodos, aristas );
[dist]= CalculoDistancia(datosAristas);
% Calculates the distance using the EUCLIDIAN method from the origin node to the destination node.
% Third Part: Graph Creation and Transformation to adjacent matrix
todo = [];
time = [];
ae= [];
[G] = Grafo(datosAristas,datosNodos, dist);
[ADI H] = Trans(G);

%% Second Part: Transform Node to Adjacent Array

% Find Node id according to names property
% Dijkstra function

[result nodoI nodoF strI strF] = org(H);
if (result == "correc")
    [Costo L] = dijkstra(ADI,nodoI,nodoF);
    [resultado,todo,ae, ass ] = resul(H, L, strI, strF,datosNodos, datosAristas);
    [todo, time] = as(resultado, strI,strF, H, G, todo,ae, datosAristas, datosNodos, dist, ass, time);
end


%% Edge removal
   
  function [todo, time] = as(resultado, strI,strF, H, G, todo, datosAristas, datosNodos, dist, ass,eliminaaa, time )
  
  lr= length(resultado); 
  

  if (lr == 2)
      elinador = ceil(lr/2);
      eliminado1 = resultado(elinador);
      eliminado2 = resultado(elinador+1);
       idxOut = findedge(G,eliminado1,eliminado2);
       G = rmedge(G,eliminado1,eliminado2);
   
  else
      if (lr >= 3 )
           elinador = ceil(lr/2);
          eliminado1 = resultado(elinador+1);
          eliminado2 = resultado(elinador);
          idxOut = findedge(G,eliminado2,eliminado1);
          G = rmedge(G,eliminado2,eliminado2);
      end
  end

    c = 1;
 while (lr  >= 2)        
       c = c + 1;
       [ADI H] = Trans(G);
       nodoI = findnode(H,strI);
       nodoF = findnode(H,strF);
tic 
       [Costo L] = dijkstra(ADI,nodoI,nodoF) ;
       cost(c,1) = Costo;
       if (Costo ~= Inf)
           [resultado] = resul(H, L, strI, strF, datosNodos, datosAristas );
%             disp(resultado)


             lr2 = length(resultado);
             if (lr2 == 2)
                 elinador = ceil(lr2/2);
                 eliminado11 = resultado(elinador);
                 eliminado22 = resultado(elinador+1);   
              else
                if (lr2 >= 3 )     
                 elinador = ceil(lr2/2);
                 eliminado11 = resultado(elinador);
                 eliminado22 = resultado(elinador+1);  
                end
             end
             idxOut = findedge(G,eliminado11,eliminado22);
             G = rmedge(G,eliminado11,eliminado22);
             lengthCell = length(L);  
            for i = 1: lengthCell
%                  if (Costo ~= Inf)
                     todo(c,i) = H.Nodes.Name(L(i)); 
                
%                   end 
            end    
       else
          lr = 1;  
       end  
   
        toc
        time(c,1) = toc;
  
    end  
  end


 %%  
 function [resultado,todo,ae, ass] = resul(H,L,gx, strI, strF, datosNodos,datosAristas)
 lengthCell= length(L); 

 for i = 1: lengthCell
  resultado(i) =string(H.Nodes.Name(L(i)));
  todo(i) =string(H.Nodes.Name(L(i)));
  
    ae(i) = string(num2str(lengthCell-2)) ;
  
   if(i == 1 )
     names(i,1) = string(H.Nodes.Name(L(i)));
     datoX(i,2) = num2cell(H.Nodes.Latitud(L(i)));
     datoX(i,3) = num2cell(H.Nodes.Longitude(L(i)));
        else
     names(i-1,2) = string(H.Nodes.Name(L(i)));
     datoX(i-1,5) = num2cell(H.Nodes.Latitud(L(i))) ;
     datoX(i-1,6) = num2cell(H.Nodes.Longitude(L(i)));
     
     if( i ~= lengthCell)     
     names(i,1) = string(H.Nodes.Name(L(i)));
     datoX(i,2) = num2cell(H.Nodes.Latitud(L(i))) ;
     datoX(i,3) = num2cell(H.Nodes.Longitude(L(i)));     
     end 
   end
     
 end
 ass = 1;

    d = 0;
 lengthCellt = length(L); 
 LL = (lengthCellt-1);
   
 end

%% PERCENTAGE

  function [sCont, sContTotal]= contP(H,L,i,datosContagios, datosNodos, datosAristas)
   
    AH = L(i);
    nox = string(H.Nodes.Name(AH));   
    pais = datosAristas(strcmp(datosAristas.IATA_ORIGEN, nox),1);
    
    
    c = table2cell(pais);
    
     LL = length(c);
     
     if(LL > 1)
     pais2 = c(1);

    
    datoConta = datosContagios(strcmp(datosContagios.Country, pais2) & ((datosContagios.Date == '1-Apr-2020') | (datosContagios.Date == '2-Apr-2020') | (datosContagios.Date == '3-Apr-2020') | (datosContagios.Date == '4-Apr-2020')| (datosContagios.Date == '5-Apr-2020')|(datosContagios.Date == '6-Apr-2020')|(datosContagios.Date == '7-Apr-2020')|(datosContagios.Date == '8-Apr-2020')|(datosContagios.Date == '9-Apr-2020') |(datosContagios.Date == '10-Apr-2020')) ,3);
    dataC = table2cell(datoConta);

    [M,N] = size(datoConta);
     sumaC = 0;
    for i = 1: M
     dataContaa =  cell2mat(dataC(i,1));
     sumaC = sumaC + dataContaa;
    end
        sumaC;
     else
       sumaC = 0;  
     end
     
    datoContaTotal = datosContagios(strcmp(datosContagios.Country, pais2),3);
    dataCTotal = table2cell(datoContaTotal);
    
    [q,k] = size(datoContaTotal);
     sumaCTotal = 0;
      for i = 1: q
       dataContaaTotal =  cell2mat(dataCTotal(i,1));
        sumaCTotal = sumaCTotal + dataContaaTotal;    
      end
     
     
        sCont = sumaC;
      
        sContTotal = sumaCTotal;
      
    
     
  end
 
 
 
%% COLORS AROUND

function [diff ] = dif()
    a = 1;
    b = 7;
    ran = (b-a).*rand(1,1) + a;
    eranC = round(ran)    ;
    switch eranC
     case 1
       color = 'r';
     case 2
     color = 'g';
     case 3
     color = 'b';
     case 4
     color = 'c';
     case 5
     color = 'm';
     case 6
     color = 'y';
     case 7
     color = 'k';
     case 8
     color = 'w';
    end
    
    a2 = 1;
    b2 = 15;
    ranM = (b2-a2).*rand(1,1) + a2;
    eranM = round(ranM);
    
    switch eranM
        case 1
       maker = 'o';
        case 2
       maker = '+';
        case 3
       maker = '*';
        case 4
       maker = '.';
        case 5
       maker = 'x';
        case 6
       maker = '_';
        case 7
       maker = '|';
        case 8
       maker = 's';
        case 9
       maker = 'd';
        case 10
       maker = '^';
        case 11
       maker = 'v';
        case 12
       maker = '>';
        case 13
       maker = '<';
        case 14
       maker = 'p';
        case 15
       maker = 'h';
    end
   
    a3 = 1;
    b3 = 4;
    ranL = (b3-a3).*rand(1,1) + a3;
    eranL = round(ranL);
    switch eranL
     case 1
     line = '-';
     case 2
     line = '--';
     case 3
     line = ':';
     case 4
     line = '-.';
    end    
    diff =  strcat(color,line,maker);
        

end


%% Find Node

 function [result nodoI nodoF strI strF] = org(H)
% promptI = 'Airport Start: ';
% strI = input(promptI,'s');
strI = 'WUH';
promptF = 'Aeropuerto Fin: ';
strF = input(promptF,'s');
 
if isempty(strI & strF )
 result = 'Dato Incio o Fin vacio';
else
 nodoI = findnode(H,strI);
 nodoF = findnode(H,strF);
 if (nodoI == 0  ||  nodoF == 0 )
  result = 'inc';
 else
   result = 'correc';  
 end
end
 end
 
%% Search TRANSFER


function [ADI H] = Trans(G)

 H = simplify(G); % Elimination of automatic loops preserving their properties.
 % We transform the graph into an adjacent matrix.
 ADI = full(adjacency(H,'weighted'));  % the full code generates an adjacent matrix view.
end
function [G] = Grafo(datosAristas, datosNodos ,dist)
orig = datosAristas.IATA_ORIGEN; 
dest = datosAristas.IATA_DESTINO;  
G = digraph(orig,dest,dist);   %Graph with directed edges.
G.Nodes.Latitud = datosNodos.Latitude;    %Add latitude property to the node.
G.Nodes.Longitude = datosNodos.Longitude; %Added longitude property to node .
G.Nodes.Pais = datosNodos.Country;           %Add country property to the node.
G.Nodes.Nrutas = datosNodos.N;       %Aggregation property number of paths exist to the node.
G.Nodes.Pass = datosNodos.Pass; 
end
function  [dist]= CalculoDistancia(datosAristas)

lat1 = datosAristas.LatitudeO;  %Segmentation of Source Latitude Data.
lon1 = datosAristas.LongitudeO; % Source Length Data Segmentation.
lat2 = datosAristas.LatitudeF;  % Destination Latitude Data Segmentation.
lon2 = datosAristas.LongitudeF; % Destination Length Data Segmentation.
dist = hypot(lat2 - lat1, lon2 - lon1);

end
function [datosNodos, datosAristas] = lecturaDatos(nodos, aristas)
datosNodos = readtable(nodos);
datosAristas = readtable(aristas);

end


%% Dijkstra function

function [e L] = dijkstra(A,s,d) %Marks the initial node you chose with a current distance of 0 and the rest with infinity.
if s==d
    e=0;
    L=[s];
else
A = setupgraph(A,inf,1); %Sets the unvisited node with the smallest current distance as the current node A
if d==1
    d=s;
end
A=exchangenode(A,1,s); %Adds the current distance from A to the weight of the edge connecting A to its neighbor. If the result is less than the current distance of s, set it to the new current distance of s.
lengthA=size(A,1);
W=zeros(lengthA);
for i=2 : lengthA
    W(1,i)=i;
    W(2,i)=A(1,i);
end
for i=1 : lengthA
    D(i,1)=A(1,i);
    D(i,2)=i;
end
D2=D(2:length(D),:);
L=2;
while L<=(size(W,1)-1) %Marks the current node A as visited.
    L=L+1;
    D2=sortrows(D2,1);
    k=D2(1,2);
    W(L,1)=k;
    D2(1,:)=[];
    for i=1 : size(D2,1)
        if D(D2(i,2),1)>(D(k,1)+A(k,D2(i,2)))
            D(D2(i,2),1) = D(k,1)+A(k,D2(i,2));
            D2(i,1) = D(D2(i,2),1);
        end
    end
    
    for i=2 : length(A)
        W(L,i)=D(i,1);
    end
end
if d==s
    L=[1];
else
    L=[d];
end
e=W(size(W,1),d);
L = fliplr(listdijkstra(L,W,s,d));
end
end
%Changes of elements of columns and rows
function G = exchangenode(G,a,b)
%Change of element of column A by column B
buffer=G(:,a);
G(:,a)=G(:,b);
G(:,b)=buffer;
%Change of element of row A by element B
buffer=G(a,:);
G(a,:)=G(b,:);
G(b,:)=buffer;
end
%Dijkstra list generation
function L = listdijkstra(L,W,s,d)

index=size(W,1);
while index>0
    if W(2,d)==W(size(W,1),d)
        L=[L s];
        index=0;
    else
        index2=size(W,1);
        while index2>0
            if W(index2,d)<W(index2-1,d)
                L=[L W(index2,1)];
                L=listdijkstra(L,W,s,W(index2,1));
                index2=0;
            else
                index2=index2-1;
            end
            index=0;
        end
    end
end
end

%Sets the unvisited nodes with the smallest current distance
function G = setupgraph(G,b,s)
if s==1
    for i=1 : size(G,1)
        for j=1 :size(G,1)
            if G(i,j)==0
                G(i,j)=b;
            end
        end
    end
end
if s==2
    for i=1 : size(G,1)
        for j=1 : size(G,1)
            if G(i,j)==b
                G(i,j)=0;
            end
        end
    end
end
end
