# Supplementary material for: COVID-19 spread algorithm in the international airport network-DetArpds
Source: PeerJ Comput Sci. 2023 Feb 16;9:e1228. doi: 10.7717/peerj-cs.1228 (PMC10280396; doi:10.7717/peerj-cs.1228)
Supplement: Supplemental Information 1 [file peerj-cs-09-1228-s001.zip › Nodes.xlsx]

## Sheet: Hoja1
Name	Latitude	Longitude	N	Country	Pass	CONTINENT
AAE	36.8251	7.82338	5	ALGERIA	466053	AFRICA
AAL	57.0967	9.85683	10	DENMARK	0	EUROPE
AAN	24.2595	55.6198	3	UNITED ARAB EMIRATES	0	ASIA
AAR	56.3075	10.6275	13	DENMARK	500365	EUROPE
ABJ	5.25489	-3.93241	24	CÔTE D’IVOIRE	2271700	AFRICA
ABV	9.00419	7.26828	13	NIGERIA	5329593	AFRICA
ABZ	57.2035	-2.19931	13	UNITED KINGDOM	3056018	EUROPE
ACA	16.7613	-99.7562	3	MEXICO	685124	AMERICA
ACC	5.60653	-0.168123	24	GHANA	3019064	AFRICA
ACE	28.9509	-13.6027	54	SPAIN	7292720	EUROPE
ACH	47.486	9.56036	1	SWITZERLAND	0	EUROPE
ACI	49.7085	-2.21585	1	GUERNSEY	15000000000000	EUROPE
ADA	36.9829	35.2968	13	TURKEY	5054183	EUROPE
ADB	38.2942	27.154	46	TURKEY	1200000	EUROPE
ADD	8.98434	38.7963	98	ETHIOPIA	12143938	AFRICA
ADL	-34.9457	138.534	8	AUSTRALIA	8516171	OCEANIA
ADZ	12.5868	-81.7024	1	COLOMBIA	2115377	AMERICA
AEP	-34.5558	-58.4163	1	ARGENTINA	13363000	AMERICA
AER	43.4493	39.941	8	RUSSIA	6772062	EUROPE
AES	62.5584	6.11553	4	NORWAY	1147666	EUROPE
AEY	65.6551	-18.0758	2	ICELAND	15493	EUROPE
AGA	30.3296	-9.40963	35	MOROCCO	2003672	AFRICA
AGB	48.4241	10.9335	1	GERMANY	0	EUROPE
AGH	56.2875	12.8682	1	SWEDEN	386519	EUROPE
AGP	36.6771	-4.49366	118	SPAIN	19858656	EUROPE
AGU	21.7023	-102.316	4	MEXICO	847975	AMERICA
AHB	18.234	42.6582	3	SAUDI ARABIA	7000000	ASIA
AHO	40.6354	8.29632	19	ITALY	1300115	EUROPE
AHU	35.1795	-3.84005	4	MOROCCO	21100000	AFRICA
AJA	41.9205	8.7945	11	FRANCE	1673308	EUROPE
AJF	29.7882	40.1022	2	SAUDI ARABIA	0	ASIA
AJN	-12.1317	44.4303	1	COMOROS	0	AFRICA
AKJ	43.6705	142.455	1	JAPAN	0	ASIA
AKL	-37.0081	174.785	44	NEW ZEALAND	21062436	OCEANIA
AKX	50.2491	57.2112	1	KAZAKHSTAN	411248	ASIA
ALA	43.3505	77.0243	31	KAZAKHSTAN	6422721	ASIA
ALC	38.2855	-0.559455	109	SPAIN	15047840	EUROPE
ALG	36.6982	3.20797	47	ALGERIA	7835774	AFRICA
AMD	23.076	72.6276	11	INDIA	20300000	ASIA
AMM	31.7233	35.9872	75	JORDAN	8924104	ASIA
AMS	52.3104	4.76862	284	NETHERLANDS	71706999	EUROPE
ANC	61.1763	-149.99	3	UNITED STATES	4966	AMERICA
ANF	-23.447	-70.4394	2	CHILE	0	AMERICA
ANR	51.1886	4.46219	11	BELGIUM	273130	EUROPE
ANU	17.1405	-61.792	26	ANTIGUA & BARBUDA	981159	AMERICA
AOE	39.8136	30.535	2	TURKEY	57061	EUROPE
AOI	43.6171	13.362	8	ITALY	489835	EUROPE
AOJ	40.7353	140.69	1	JAPAN	1250569	ASIA
AOK	35.4219	27.1493	8	GREECE	267828	EUROPE
APL	-15.1066	39.285	3	MOZAMBIQUE	0	AFRICA
APW	-13.8269	-172.009	5	SAMOA	0	OCEANIA
AQJ	29.6107	35.021	12	JORDAN	0	ASIA
AQP	-16.3444	-71.5677	1	PERU	1634090	AMERICA
ARH	64.5967	40.7142	1	RUSSIA	942972	EUROPE
ARN	59.6485	17.9228	117	SWEDEN	25642623	EUROPE
ASB	37.9809	58.3739	16	TURKMENISTAN	1,300,000	ASIA
ASF	46.2877	48.0036	3	RUSSIA	0	EUROPE
ASM	15.2941	38.9066	5	EQUATORIAL GUINEA	0	AFRICA
ASR	38.7663	35.4822	15	TURKEY	0	EUROPE
ASU	-25.2411	-57.5142	11	PARAGUAY	1180111	AMERICA
ATH	37.9348	23.9462	133	GREECE	25574030	EUROPE
ATL	33.6406	-84.4277	69	UNITED STATES	110531300	AMERICA
ATZ	27.0506	31.0166	5	EGYPT	0	AFRICA
AUA	12.503	-70.0076	28	ARUBA	2500000	AMERICA
AUH	24.4429	54.6503	87	UNITED ARAB EMIRATES	21160084	ASIA
AUS	30.1982	-97.6673	9	UNITED STATES	17343729	AMERICA
AVV	-38.0275	144.472	1	AUSTRALIA	1350000	OCEANIA
AWZ	31.3457	48.7468	2	IRAN	374417	ASIA
AXA	18.2066	-63.0517	6	ANGUILLA	0	AMERICA
AXM	4.45399	-75.7663	1	COLOMBIA	0	AMERICA
AYT	36.9036	30.8026	99	TURKEY	29328835	EUROPE
AZA	33.307	-111.668	2	UNITED STATES	288921	AMERICA
AZS	19.2684	-69.7298	5	DOMINICAN REPUBLIC	172641	AMERICA
BAH	26.2691	50.6347	53	BAHRAIN	9578797	ASIA
BAQ	10.8863	-74.7773	5	COLOMBIA	2811481	AMERICA
BAX	53.362	83.5491	1	RUSSIA	532	EUROPE
BBK	-17.8248	25.1713	1	BOTSWANA	65424564	AFRICA
BCM	46.5318	26.9101	6	ROMANIA	468455	EUROPE
BCN	41.2972	2.08368	174	SPAIN	52663623	EUROPE
BDA	32.36	-64.7007	10	BERMUDA	402925	AMERICA
BDL	41.9391	-72.6867	4	UNITED STATES	6750000	AMERICA
BDO	-6.8999	107.578	1	INDONESIA	2480655	ASIA
BDS	40.6566	17.9456	25	ITALY	2697749	EUROPE
BEG	44.8208	20.2929	72	SERBIA	6159000	EUROPE
BEL	-1.38239	-48.4791	4	BRAZIL	3628807	AMERICA
BEM	32.3976	-6.32573	1	MARRUECOS	0	AFRICA
BEN	32.0843	20.2634	3	LIBYA	24821767	AFRICA
BER	52.365	13.5126	113	GERMANY	35645005	EUROPE
BES	48.4475	-4.41856	6	FRANCE	1104699	EUROPE
BEW	-19.7987	34.9034	4	MOZAMBIQUE	0	AFRICA
BEY	33.8262	35.4922	56	LEBANON	8689603	ASIA
BFS	54.6628	-6.21626	49	UNITED KINGDOM	6278563	EUROPE
BGA	7.12791	-73.1816	2	COLOMBIA	24036000	AMERICA
BGF	4.39931	18.5251	6	CENTRAL AFRICAN REPUBLIC	11600	AFRICA
BGI	13.0809	-59.4875	25	BARBADOS	2298491	AMERICA
BGO	60.2919	5.22199	39	NORWAY	6505827	EUROPE
BGW	33.2678	44.2295	21	IRAK	8728512	ASIA
BGY	45.6694	9.70392	120	ITALY	13857257	EUROPE
BHD	54.6175	-5.8711	1	UNITED KINGDOM	2445529	EUROPE
BHK	39.7619	64.4754	4	UZBEKISTAN	0	ASIA
BHX	52.4525	-1.74411	105	UNITED KINGDOM	12639340	EUROPE
BHY	21.5412	109.293	1	CHINA	2282218	ASIA
BIA	42.5547	9.48191	22	FRANCE	1525159	EUROPE
BIM	25.7658	-79.2502	1	BAHAMAS	2 000000	AMERICA
BIO	43.3024	-2.9106	34	SPAIN	5469453	EUROPE
BIQ	43.4682	-1.52867	12	FRANCE	1066204	EUROPE
BJA	36.7144	5.07208	5	ALGERIA	223405	AFRICA
BJL	13.3427	-16.6513	14	GAMBIA	0	AFRICA
BJM	-3.31655	29.3219	6	BURUNDI	131477	AFRICA
BJV	37.2492	27.6639	32	TURKEY	4185704	EUROPE
BJX	20.9925	-101.48	11	MEXICO	2746824	AMERICA
BKI	5.92364	116.051	18	MALAYSIA	8622488	ASIA
BKK	13.6896	100.751	138	THAILAND	65425879	ASIA
BKO	12.5422	-7.94257	16	MALI	900000	AFRICA
BKZ	-1.33064	31.8194	1	TANZANIA	25943	AFRICA
BLA	10.105	-64.6825	2	VENEZUELA	0	AMERICA
BLB	8.92088	-79.5944	5	PANAMA	259491	AMERICA
BLJ	35.7557	6.30752	4	ALGERIA	457423	AFRICA
BLL	55.7411	9.15686	44	DENMARK	3739267	EUROPE
BLQ	44.5359	11.2876	91	ITALY	8506658	EUROPE
BLR	13.2078	77.7069	27	INDIA	33655566	ASIA
BLS	47.5978	7.52604	1	FRANCE	9090312	EUROPE
BLZ	-15.6811	34.9717	6	MALAWI	0	AFRICA
BMA	59.3548	17.9423	6	SWEDEN	2501589	EUROPE
BNA	36.1265	-86.6781	5	UNITED STATES	18273574	AMERICA
BND	27.2093	56.3692	2	IRAN	1289063	ASIA
BNE	-27.3926	153.122	37	AUSTRALIA	24006025	OCEANIA
BNX	44.9334	17.304	6	BOSNIA & HERZEGOVINA	149693	EUROPE
BOD	44.8295	-0.712744	82	FRANCE	7703143	EUROPE
BOG	4.70012	-74.1482	52	COLOMBIA	3500000	AMERICA
BOH	50.7778	-1.83218	12	UNITED KINGDOM	803307	EUROPE
BOJ	42.5653	27.5131	49	BULGARIA	2885776	EUROPE
BOM	19.09	72.8658	53	INDIA	47055740	ASIA
BON	12.1349	-68.2771	7	CARIBBEAN NETHERLANDS	0	AMERICA
BOO	67.2682	14.3626	4	NORWAY	1824601	EUROPE
BOS	42.3659	-71.0088	56	UNITED STATES	42522411	AMERICA
BOY	11.1562	-4.33271	1	BURKINA FASO	0	AFRICA
BPN	-1.26083	116.901	1	INDONESIA	5430849	ASIA
BPS	-16.4404	-39.0793	2	BRAZIL	1716037	AMERICA
BQN	18.4952	-67.1353	4	PUERTO RICO	39101	AMERICA
BRC	-41.1457	-71.1604	1	ARGENTINA	1279524	AMERICA
BRE	52.3162	10.5606	20	GERMANY	2540084	EUROPE
BRI	41.1386	16.7654	67	ITALY	0	EUROPE
BRM	10.0471	-69.357	1	VENEZUELA	0	AMERICA
BRN	46.9123	7.49932	1	SWITZERLAND	151621	EUROPE
BRQ	49.1534	16.6936	11	CZECHIA	543 633	EUROPE
BRS	51.3837	-2.71303	98	UNITED KINGDOM	8964242	EUROPE
BRU	50.9006	4.48393	193	BELGIUM	26360003	EUROPE
BSA	11.2798	49.1495	2	SOMALIA	0	AFRICA
BSB	-15.8696	-47.9161	1	BRAZIL	16727177	AMERICA
BSG	1.90029	9.80221	1	EQUATORIAL GUINEA	0	AFRICA
BSK	34.792	5.73285	3	ALGERIA	93644	AFRICA
BSL	47.5995	7.5293	102	SWITZERLAND	9090312	EUROPE
BSR	30.5537	47.6723	9	IRAK	0	ASIA
BTH	1.12278	104.118	1	INDONESIA	6500000	ASIA
BTJ	5.5194	95.4202	2	INDONESIA	1114235	ASIA
BTS	48.1703	17.2107	38	SLOVAKIA	2290242	EUROPE
BUD	47.4413	19.2537	144	HUNGARY	16173489	EUROPE
BUQ	-20.0144	28.6248	1	ZIMBABWE	0	AFRICA
BUS	41.6076	41.611	12	GEORGIA	0	ASIA
BUZ	28.9513	50.8385	1	IRAN	0	ASIA
BVA	49.4543	2.111	47	FRANCE	3980000	EUROPE
BVC	16.136	-22.8925	17	CAPE VERDE	512778	AFRICA
BVE	45.0423	1.49006	2	FRANCE	0	EUROPE
BWE	54.0527	8.89053	1	GERMANY	0	EUROPE
BWI	39.1776	-76.6679	10	UNITED STATES	26993896	AMERICA
BWN	4.94392	114.932	27	BRUNEI	2148761	ASIA
BZE	17.5161	-88.1946	18	BELIZE	867976	AMERICA
BZG	53.0982	17.9715	9	POLAND	425230	EUROPE
BZK	53.2139	34.1845	1	RUSSIA	0	EUROPE
BZR	43.3214	3.35193	7	FRANCE	243980	EUROPE
BZV	-4.25873	15.2515	11	REPUBLIC OF THE CONGO	1300000	AFRICA
CAG	39.2512	9.05568	51	ITALY	4747806	EUROPE
CAI	30.1141	31.4011	85	EGYPT	18987224	AFRICA
CAN	23.3994	113.307	78	CHINA	73378475	ASIA
CAP	19.7319	-72.1944	3	HAITI	0	AMERICA
CAY	4.82386	-52.364	1	FRENCH GUIANA	538782	AMERICA
CBB	-17.4164	-66.1757	2	BOLIVIA	1378180	AMERICA
CBG	52.2071	0.170823	1	UNITED KINGDOM	21768	EUROPE
CBR	-35.3042	149.194	1	AUSTRALIA	3238112	OCEANIA
CCC	22.4648	-78.3259	8	CUBA	0	AMERICA
CCF	42.5253	8.78965	7	FRANCE	HAY 2014 413724	EUROPE
CCJ	11.1417	75.9507	13	INDIA	0	ASIA
CCK	-12.1871	96.8293	2	COCOS (KEELING) ISLANDS	14896	ASIA
CCP	-36.7768	-73.06	1	CHILE	1664824	AMERICA
CCS	10.6022	-66.9965	19	VENEZUELA	3528977	AMERICA
CCU	22.6538	88.4465	18	INDIA	22502668	ASIA
CDG	49.0282	2.54309	269	FRANCE	76150009	EUROPE
CDT	40.2054	0.0679689	6	SPAIN	0	EUROPE
CEB	10.31	123.981	21	PHILIPPINES	12500000	ASIA
CEE	59.2808	38.0184	3	RUSSIA	1800000	EUROPE
CEI	19.9554	99.8791	5	THAILAND	2867289	ASIA
CEK	55.3039	61.5032	3	RUSSIA	1640535	EUROPE
CFE	45.7866	3.1698	2	FRANCE	430696	EUROPE
CFK	36.2176	1.32519	2	ALGERIA	22000	AFRICA
CFN	51.8904	-8.18939	1	IRELAND	46514	EUROPE
CFU	39.6086	19.9127	76	GREECE	3275897	EUROPE
CGK	-6.12727	106.654	37	INDONESIA	54496625	ASIA
CGN	50.8668	7.14189	112	GERMANY	12354398	EUROPE
CGO	34.526	113.846	16	CHINA	29129328	ASIA
CGP	22.2455	91.8125	10	BANGLADESH	1687523	ASIA
CGQ	43.9959	125.697	5	CHINA	12969503	ASIA
CHC	-43.4882	172.538	9	NEW ZEALAND	6900595	OCEANIA
CHQ	35.5411	24.1407	47	GREECE	2983542	EUROPE
CHS	32.8942	-80.0367	1	UNITED STATES	4900000	AMERICA
CIA	41.7994	12.5928	52	ITALY	5879496	EUROPE
CIT	42.3668	69.4959	4	KAZAKHSTAN	520000	ASIA
CIX	-6.77525	-79.8293	1	PERU	516589	AMERICA
CIY	36.9981	14.6061	4	ITALY	352095	EUROPE
CJB	11.0363	77.0387	3	INDIA	3000882	ASIA
CJC	-22.4945	-68.9074	1	CHILE	976996	AMERICA
CJJ	36.7224	127.496	4	SOUTH KOREA	3009051	ASIA
CJU	33.507	126.493	17	SOUTH KOREA	175366	ASIA
CKG	29.7204	106.642	32	CHINA	44786722	ASIA
CKY	9.57671	-13.6113	12	GUINEA	360007	AFRICA
CLE	41.4062	-81.8535	3	UNITED STATES	10040817	AMERICA
CLJ	46.7828	23.6888	41	ROMANIA	2923845	EUROPE
CLO	3.54056	-76.3829	9	COLOMBIA	5527532	AMERICA
CLT	35.2142	-80.4947	39	UNITED STATES	50168783	AMERICA
CLY	42.5253	8.78965	5	FRANCE	0	EUROPE
CMB	7.18037	79.8849	51	SRI LANKA	10800000	ASIA
CMF	45.6384	5.88365	4	FRANCE	212018	EUROPE
CMH	40.0002	-82.887	1	UNITED STATES	8600000	AMERICA
CMN	33.3698	-7.58589	99	MOROCCO	10278668	AFRICA
CMW	21.4257	-77.8455	1	CUBA	0	AMERICA
CND	44.3504	28.4816	3	ROMANIA	94600	EUROPE
CNF	-19.6329	-43.9673	5	BRAZIL	15164077	AMERICA
CNN	11.9152	75.551	10	INDIA	0	ASIA
CNP	70.7443	-22.6459	1	GREENLAND	0	AMERICA
CNS	-16.8786	145.75	7	AUSTRALIA	4778181	OCEANIA
CNX	18.7688	98.9642	26	THAILAND	11335293	ASIA
COK	10.1526	76.3968	17	INDIA	2458458	ASIA
COO	6.3529	2.38434	18	BENIN	503633	AFRICA
COR	-31.3156	-64.2156	9	ARGENTINA	3528977	AMERICA
CPH	55.6204	12.6493	162	DENMARK	30256703	EUROPE
CPT	-33.9712	18.6028	28	SOUTH AFRICA	10979946	AFRICA
CRA	44.3128	23.8784	9	ROMANIA	514544	EUROPE
CRK	15.1864	120.558	13	PHILIPPINES	2664378	ASIA
CRL	50.4622	4.45738	115	BELGIUM	8224196	EUROPE
CRZ	38.9367	63.5679	2	TURKMENISTAN	0	ASIA
CSX	28.1976	113.221	25	CHINA	25266251	ASIA
CSY	56.0831	47.32	1	RUSSIA	270000	EUROPE
CTA	37.4688	15.0657	58	ITALY	85500000	EUROPE
CTG	10.4476	-75.5161	14	COLOMBIA	5663955	AMERICA
CTS	42.7819	141.689	24	JAPAN	0	ASIA
CTU	30.5691	103.95	50	CHINA	55858552	ASIA
CUF	44.5462	7.61952	1	ITALY	92401	EUROPE
CUL	24.7627	-107.477	1	MEXICO	2458863	AMERICA
CUN	21.0422	-86.874	87	MEXICO	25481989	AMERICA
CUR	12.189	-68.9612	17	CURACAO	431701	AMERICA
CUU	28.7035	-105.969	3	MEXICO	1699816	AMERICA
CUZ	-13.5386	-71.9428	4	PERU	3209153	AMERICA
CVG	39.0522	-84.6623	3	UNITED STATES	9103554	AMERICA
CWB	-25.5318	-49.1729	1	BRAZIL	0	AMERICA
CWL	51.3978	-3.34571	10	UNITED KINGDOM	1581302	EUROPE
CXH	49.2902	-123.118	1	CANADA	0	AMERICA
CXI	1.98733	-157.35	2	KIRIBATI	0	OCEANIA
CXR	12.0082	109.215	14	VIETNAM	9747172	ASIA
CYB	19.6916	-79.8795	1	CAYMAN ISLANDS	0	AMERICA
CYO	21.6239	-81.5534	2	CUBA	0	AMERICA
CZL	36.2834	6.62249	13	ALGERIA	0	AFRICA
CZM	20.5117	-86.9304	9	MEXICO	546423	AMERICA
CZX	31.9127	119.784	1	CHINA	3327722	ASIA
DAC	22.2454	91.8159	28	BANGLADESH	6347000	ASIA
DAD	16.0562	108.204	23	VIETNAM	15543598	ASIA
DAM	33.4119	36.5137	4	SYRIA	0	ASIA
DAR	-6.8719	39.2066	21	TANZANIA	2491393	AFRICA
DAV	8.39519	-82.4318	1	PANAMA	323465	AMERICA
DBV	42.5606	18.262	67	CROATIA	2896227	EUROPE
DCA	38.852	-77.0397	6	UNITED STATES	23945527	AMERICA
DCF	15.3378	-61.3921	1	DOMINICA	0	AMERICA
DDG	40.0261	124.289	1	CHINA	0	ASIA
DEB	47.4907	21.6071	14	HUNGARY	381 391	EUROPE
DEL	28.5654	77.1202	79	INDIA	67301016	ASIA
DEN	39.8583	-104.673	26	UNITED STATES	69015703	AMERICA
DFW	32.8996	-97.04	67	UNITED STATES	75066956	AMERICA
DGO	24.1255	-104.533	3	MEXICO	527004	AMERICA
DIE	-12.3481	49.2948	1	MADAGASCAR	0	AFRICA
DIL	-8.54858	125.527	3	TIMOR-LESTE	0	ASIA
DIR	9.61382	41.8577	1	ETHIOPIA	0	AFRICA
DIY	37.9006	40.1839	4	TURKEY	2100201	EUROPE
DJE	33.8706	10.7743	30	TUNISIA	2014589	AFRICA
DLA	4.01429	9.71516	20	CAMEROON	1000000	AFRICA
DLC	38.9666	121.538	13	CHINA	20079995	ASIA
DLE	47.0436	5.42479	3	FRANCE	0	EUROPE
DLI	11.7501	108.368	3	VIETNAM	2340000	ASIA
DLM	36.7181	28.7943	33	TURKEY	4559246	EUROPE
DMB	42.8665	71.2936	1	KAZAKHSTAN	43700	ASIA
DME	55.4107	37.9017	95	RUSSIA	29403704	EUROPE
DMK	13.9138	100.604	63	THAILAND	65425879	ASIA
DMM	26.4722	49.7997	36	SAUDI ARABIA	10242341	ASIA
DNK	48.3691	35.0937	10	UKRAINE	338888	EUROPE
DNR	48.5911	-2.07595	2	FRANCE	114016	EUROPE
DOH	25.2636	51.6145	175	QATAR	38786566	ASIA
DOL	49.3637	0.159719	6	FRANCE	163626	EUROPE
DOM	15.5468	-61.3007	12	DOMINICA	0	AMERICA
DPS	-8.74506	115.166	38	INDONESIA	24170000	ASIA
DRS	51.1322	13.7675	1	GERMANY	1762175	EUROPE
DRW	-12.4168	130.883	3	AUSTRALIA	1950683	OCEANIA
DSA	53.4782	-1.00612	15	UNITED KINGDOM	1220000	EUROPE
DSS	14.6715	-17.0671	30	SENEGAL	2491393	AFRICA
DTM	51.517	7.61156	39	GERMANY	2719566	EUROPE
DTS	30.397	-86.4709	6	GERMANY	63000	AMERICA
DTW	42.2166	-83.3557	24	UNITED STATES	36769279	AMERICA
DUB	53.4264	-6.24897	20	IRELAND	32907673	EUROPE
DUD	-45.9265	170.203	1	NEW ZEALAND	1071252	OCEANIA
DUR	-29.6104	31.117	5	SOUTH AFRICA	6265055	AFRICA
DUS	51.2875	6.76743	155	GERMANY	24283967	EUROPE
DVO	7.13096	125.646	4	PHILIPPINES	4435557	ASIA
DWC	24.8968	55.1383	8	UNITED ARAB EMIRATES	1600000	ASIA
DXB	25.2535	55.3652	227	UNITED ARAB EMIRATES	86400000	ASIA
DYG	29.1048	110.451	7	CHINA	2209911	ASIA
DYU	38.5497	68.8142	24	TAJIKISTAN	1305000	ASIA
DZA	-12.8022	45.2855	12	MAYOTTE	386097	EUROPE
EBA	42.7641	10.2371	1	ITALY	0	EUROPE
EBB	0.0438059	32.441	23	UGANDA	2008230	AFRICA
EBJ	55.5267	8.55268	2	DENMARK	76214	EUROPE
EBL	36.2334	43.9547	19	IRAK	1909785	ASIA
ECI	11.4326	-86.0318	1	NICARAGUA	0	AMERICA
ECN	35.1581	33.5055	8	CYPRUS	4000000	EUROPE
EDI	55.9509	-3.3609	128	UNITED KINGDOM	14747830	EUROPE
EFL	38.1199	20.5047	24	GREECE	77417	EUROPE
EGC	44.825	0.518477	11	FRANCE	277312	EUROPE
EGO	50.6457	36.57	1	RUSSIA	316000	EUROPE
EIN	51.4572	5.39444	83	NETHERLANDS	6700000	EUROPE
EIS	18.4452	-64.5392	9	BRITISH VIRGIN ISLANDS	0	AMERICA
ELH	25.3917	-76.5556	4	BAHAMAS	22164	AMERICA
ELQ	26.3065	43.7692	7	SAUDI ARABIA	0	ASIA
ELU	33.5109	6.78319	1	ALGERIA	0	AFRICA
EMA	52.8293	-1.33136	65	UNITED KINGDOM	4878781	EUROPE
ENU	6.472	7.56769	1	NIGERIA	352820	AFRICA
EPA	-34.6066	-58.6019	4	ARGENTINA	0	AMERICA
ERF	50.979	10.9564	6	GERMANY	282731	EUROPE
ESB	40.1234	32.9916	34	TURKEY	13807629	EUROPE
ESU	31.4036	-9.68625	7	MOROCCO	0	AFRICA
ETM	29.7275	35.0076	13	ISRAEL	0	ASIA
ETR	-3.44464	-79.9948	1	UNITED STATES	0	AMERICA
ETZ	48.9809	6.24461	4	FRANCE	245781	EUROPE
EUN	28.6106	-8.22711	2	MOROCCO	255610	AFRICA
EUX	17.4935	-62.9794	1	CARIBBEAN NETHERLANDS	0	AMERICA
EVN	40.1488	44.3974	43	ARMENIA	3000000	ASIA
EWR	40.6899	-74.1737	93	UNITED STATES	46336452	AMERICA
EXT	50.7304	-3.41817	5	UNITED KINGDOM	1018408	EUROPE
EZE	-34.815	-58.5364	41	ARGENTINA	11204000	AMERICA
EZS	38.6001	39.2681	6	TURKEY	0	EUROPE
FAE	62.0674	-7.27836	9	FAROE ISLANDS	377813	EUROPE
FAO	37.0173	-7.96942	69	PORTUGAL	9009000	EUROPE
FAT	36.7763	-119.717	3	UNITED STATES	1960000	AMERICA
FBM	-11.5881	27.5314	5	DEMOCRATIC REPUBLIC OF THE CONGO	0	AFRICA
FCO	41.8013	12.2456	13	ITALY	43532573	EUROPE
FDF	14.5954	-60.9997	10	MARTINIQUE	1978356	AMERICA
FDH	47.6717	9.51169	10	GERMANY	489921	EUROPE
FEG	40.3764	71.7512	6	UZBEKISTAN	0	ASIA
FEZ	33.9284	-4.9793	30	MOROCCO	1417881	AFRICA
FIH	-4.38757	15.4471	15	DEMOCRATIC REPUBLIC OF THE CONGO	814500	AFRICA
FKB	48.7789	8.08987	36	GERMANY	1335957	EUROPE
FKI	0.487146	25.3323	1	DEMOCRATIC REPUBLIC OF THE CONGO	9690000	AFRICA
FLL	26.0749	-80.1483	55	UNITED STATES	36747622	AMERICA
FLN	-27.67	-48.5448	1	BRAZIL	3916661	AMERICA
FLR	43.8075	11.202	26	ITALY	0	EUROPE
FLV	39.3684	-94.9145	1	UNITED STATES	0	AMERICA
FMM	47.9869	10.2343	44	GERMANY	1722764	EUROPE
FMO	52.1326	7.69172	12	GERMANY	986260	EUROPE
FNA	8.61781	-13.2011	10	SIERRA LEONE	167911	AFRICA
FNC	32.6956	-16.7758	37	PORTUGAL	3179378	EUROPE
FNI	43.764	4.42075	5	FRANCE	207553	EUROPE
FNJ	39.2007	125.677	1	COREA DEL NORTE	0	ASIA
FNL	-27.6702	-48.5445	3	BRAZIL	0	AMERICA
FOC	25.9317	119.67	22	CHINA	14393532	ASIA
FOR	-3.77798	-38.5316	8	BRAZIL	721101	AMERICA
FPO	26.5477	-78.6963	2	BAHAMAS	0	AMERICA
FRA	50.0379	8.5625	275	GERMANY	70556072	EUROPE
FRS	16.9157	-89.8779	1	GUATEMALA	144772	AMERICA
FRU	43.0543	74.47	30	KYRGYZSTAN	3586337	ASIA
FSC	41.4974	9.09894	7	FRANCE	756454	EUROPE
FSP	46.7669	-56.1788	4	ST. PIERRE & MIQUELON	0	AMERICA
FSZ	34.7967	138.186	7	JAPAN	699276	ASIA
FTU	-25.0357	46.9556	1	MADAGASCAR	0	AFRICA
FUE	28.4486	-13.8658	57	SPAIN	5635417	EUROPE
FUG	32.9414	117.362	1	CHINA	0	ASIA
FUK	33.5906	130.447	23	JAPAN	24683719	ASIA
FUN	-8.5247	179.197	1	TUVALU	0	OCEANIA
GAE	33.7382	9.91417	1	TUNISIA	0	AFRICA
GAN	-0.689819	73.1593	1	MALDIVES	0	ASIA
GAU	26.1086	91.5858	2	INDIA	57000000	ASIA
GAY	24.7495	84.9439	4	INDIA	237452	ASIA
GBB	40.827	47.7142	1	AZERBAIJAN	55651	ASIA
GBE	-24.557	25.922	6	BOTSWANA	727 912	AFRICA
GCI	49.4341	-2.59915	10	GUERNSEY	837615	EUROPE
GCM	19.2942	-81.3584	20	CAYMAN ISLANDS	1200000	AMERICA
GCM	39.1787	23.5007	20	GREECE	446219	EUROPE
GDL	20.5257	-103.307	25	MEXICO	14823592	AMERICA
GDN	54.3792	18.4679	76	POLAND	5376120	EUROPE
GEM	1.69203	11.0272	1	GINEA	0	AFRICA
GEO	6.50438	-58.2498	6	GUYANA	657433	AMERICA
GGR	8.45593	48.5722	2	SOMALIA	0	AFRICA
GGT	23.5602	-75.8708	5	BAHAMAS	0	AMERICA
GHB	25.1939	-76.2389	1	BAHAMAS	0	AMERICA
GIB	36.1537	-5.34668	7	GIBRALTAR	548230	EUROPE
GIG	-22.8069	-43.259	25	BRAZIL	13507881	AMERICA
GIZ	16.8999	42.5832	3	SAUDI ARABIA	2567373	ASIA
GJL	36.7934	5.87923	1	ALGERIA	0	AFRICA
GLA	55.8692	-4.43441	63	UNITED KINGDOM	8843214	EUROPE
GLK	6.78366	47.4539	1	SOMALIA	0	AFRICA
GMP	37.562	126.798	5	SOUTH KOREA	25448416	ASIA
GNB	45.362	5.33099	16	FRANCE	307979	EUROPE
GND	12.008	-61.7843	11	GRENADA	0	AMERICA
GOA	44.4126	8.84485	15	ITALY	0	EUROPE
GOH	64.1923	-51.6745	2	GREENLAND	2012	AMERICA
GOI	15.3824	73.8348	5	INDIA	8467326	ASIA
GOJ	56.2199	43.7901	3	RUSSIA	1134534	EUROPE
GOM	-1.66212	29.2374	1	DEMOCRATIC REPUBLIC OF THE CONGO	0	AFRICA
GOT	57.669	12.292	57	SWEDEN	6670892	EUROPE
GPA	38.1509	21.4262	9	GREECE	182129	EUROPE
GRO	41.9031	2.76345	29	SPAIN	2019876	EUROPE
GRQ	53.1235	6.58082	3	NETHERLANDS	0	EUROPE
GRU	-23.4298	-46.4711	1	BRAZIL	43002119	AMERICA
GRV	43.3851	45.7015	2	RUSSIA	458000	EUROPE
GRX	37.1876	-3.77707	8	SPAIN	1126417	EUROPE
GRZ	46.9944	15.4402	13	AUSTRIA	1036929	EUROPE
GSV	51.7185	46.1702	1	RUSSIA	FUE CERRADO EN 2019	EUROPE
GUM	13.4864	144.801	14	GUAM	0	OCEANIA
GUM	14.5896	-90.5301	19	GUATEMALA	2579123	AMERICA
GUW	47.1229	51.8305	4	KAZAKHSTAN	0	ASIA
GVA	46.2369	6.10943	147	SWITZERLAND	17677045	EUROPE
GWD	25.2328	62.3292	1	PAKISTAN	33948	ASIA
GWT	54.914	8.32992	1	GERMANY	0	EUROPE
GXF	15.4746	44.2246	1	YEMEN	0	ASIA
GYD	40.4655	50.0579	62	AZERBAIJAN	900000	ASIA
GYE	-2.14849	-79.8844	16	ECUADOR	3970411	AMERICA
GZP	36.3009	32.3014	8	TURKEY	1.099.186	EUROPE
GZT	36.947	37.4737	12	TURKEY	2629569	EUROPE
HAH	-11.5356	43.2748	6	COMOROS	0	AFRICA
HAJ	52.4642	9.68561	71	GERMANY	6301366	EUROPE
HAK	19.9392	110.462	10	CHINA	24216552	ASIA
HAM	53.6336	9.99746	104	GERMANY	17308739	EUROPE
HAN	21.219	105.805	53	VIETNAM	29304631	ASIA
HAS	27.4401	41.6917	4	SAUDI ARABIA	0	ASIA
HAU	59.3452	5.21682	5	NORWAY	694,005	EUROPE
HAV	22.9981	-82.4078	38	CUBA	5713859	AMERICA
HAY	65.2012	-161.155	1	UNITED STATES	0	AMERICA
HBE	30.9352	29.6951	14	EGYPT	2233394	AFRICA
HDF	53.8777	14.1582	1	GERMANY	0	EUROPE
HDY	6.93728	100.393	2	THAILAND	4367364	ASIA
HEA	34.2126	62.2265	1	AFGANISTAN	0	ASIA
HEL	60.3257	24.9501	108	FINLAND	2180000	EUROPE
HER	35.3411	25.1739	104	GREECE	7933558	EUROPE
HET	40.8556	111.821	4	CHINA	12159175	ASIA
HFE	31.0779	117.101	10	CHINA	11110596	ASIA
HGA	9.51835	44.0834	4	SOMALIA	0	AFRICA
HGH	30.2374	120.439	34	CHINA	38241630	ASIA
HHN	49.9432	7.2631	64	GERMANY	1400000	EUROPE
HHQ	12.6298	99.9483	1	THAILAND	77369	ASIA
HIJ	34.4376	132.921	5	JAPAN	2669210	ASIA
HIR	-9.42677	160.048	5	SOLOMON ISLANDS	0	OCEANIA
HKD	41.7768	140.82	1	JAPAN	71541000	ASIA
HKG	22.3085	113.919	149	CHINA	71415245	ASIA
HKT	8.1119	98.3064	40	THAILAND	18118440	ASIA
HLD	49.2141	119.824	2	CHINA	2328816	ASIA
HLE	17.905	-62.8423	3	ST. HELENA	7649	AMERICA
HMA	61.0267	69.0963	1	RUSSIA	4300000	EUROPE
HMB	26.3395	31.738	5	EGYPT	0	AFRICA
HMO	29.0916	-111.052	1	MEXICO	1840477	AMERICA
HNA	39.4219	141.138	2	JAPAN	24123582	ASIA
HND	35.5493	139.781	61	JAPAN	85505054	ASIA
HNL	21.3249	-157.925	23	UNITED STATES	21870691	AMERICA
HOF	25.2945	49.4866	1	SAUDI ARABIA	0	ASIA
HOG	20.7878	-76.3055	11	CUBA	0	AMERICA
HOU	29.6463	-95.277	5	UNITED STATES	380000	AMERICA
HPH	20.8235	106.726	3	VIETNAM	2737700	ASIA
HRB	45.6232	126.243	10	CHINA	20779745	ASIA
HRE	-17.9189	31.1031	10	ZIMBABWE	1096375	AFRICA
HRG	27.181	33.8084	51	EGYPT	7502655	AFRICA
HRK	49.9221	36.282	30	UKRAINE	2078549	EUROPE
HSG	33.1511	130.302	3	JAPAN	630,478	ASIA
HTA	52.0223	113.31	1	RUSSIA	365100	EUROPE
HTY	36.3634	36.2836	5	TURKEY	151906	EUROPE
HUN	24.0254	121.615	1	TAIWAN	30000000	ASIA
HUX	15.7718	-96.2584	7	MEXICO	892287	AMERICA
HUY	53.5755	-0.350506	1	UNITED KINGDOM	204463	EUROPE
HYD	17.2395	78.4296	17	INDIA	22329050	ASIA
IAD	38.9532	-77.456	59	UNITED STATES	24817677	AMERICA
IAH	29.9873	-95.3389	72	UNITED STATES	44990399	AMERICA
IAR	57.5627	40.1701	1	RUSSIA	0	EUROPE
IAS	47.1774	27.6175	54	ROMANIA	1314244	EUROPE
IBR	36.1816	140.416	1	JAPAN	538227	ASIA
IBZ	38.8749	1.37114	70	SPAIN	8155635	EUROPE
ICN	37.4469	126.451	152	SOUTH KOREA	71169722	ASIA
IDR	22.7231	75.8034	1	INDIA	18692	ASIA
IEV	50.4132	30.4434	38	UKRAINE	2617900	EUROPE
IFN	32.746	51.8763	6	IRAN	1881387	ASIA
IGU	-25.5961	-54.4924	3	BRAZIL	2177298	AMERICA
IJK	56.8311	53.4505	1	RUSSIA	62500000	EUROPE
IKA	35.4096	51.1555	44	IRAN	5985954	ASIA
IKT	52.2692	104.383	14	RUSSIA	2213000	EUROPE
ILO	10.8309	122.496	2	PHILIPPINES	2295983	ASIA
INC	38.3235	106.389	1	CHINA	10575393	ASIA
IND	39.7171	-86.2953	3	UNITED STATES	9531354	AMERICA
INI	43.3386	21.8682	20	SERBIA	422255	EUROPE
INN	47.2573	11.3509	20	AUSTRIA	12106	EUROPE
INU	-0.542331	166.918	1	NAURU	0	OCEANIA
INV	57.5436	-4.04896	1	UNITED KINGDOM	946391	EUROPE
IOM	54.0861	-4.63284	9	ISLE OF MAN	865617	EUROPE
IPC	-27.1581	-109.43	1	CHILE	270000	AMERICA
IPH	4.57546	101.098	1	MALAYSIA	315673	ASIA
IQQ	-20.5337	-70.1803	1	CHILE	1579566	AMERICA
IQT	-3.78429	-73.3001	1	PERU	1100000	AMERICA
ISB	33.5567	72.8345	28	PAKISTAN	5140585	ASIA
ISG	24.3956	124.245	1	JAPAN	35465508	ASIA
IST	41.2611	28.7441	243	TURKEY	52009220	EUROPE
ISU	35.5598	45.3258	6	IRAK	0	ASIA
IUE	-19.0762	-169.924	1	NIUE	5158103	OCEANIA
IVL	68.6133	27.4214	3	FINLAND	210566	EUROPE
IWA	56.9428	40.944	1	RUSSIA	1774763	EUROPE
IXB	26.6829	88.3251	2	INDIA	3200000	ASIA
IXC	30.6676	76.79	2	INDIA	2097698	ASIA
IXE	12.9542	74.8892	7	INDIA	2240664	ASIA
IXM	9.84217	78.0894	3	INDIA	0	ASIA
JAI	26.8314	75.8053	5	INDIA	0	ASIA
JAV	69.2408	-51.0649	1	GREENLAND	0	AMERICA
JBQ	18.577	-69.9815	11	DOMINICAN REPUBLIC	75655	AMERICA
JED	21.6626	39.1731	94	SAUDI ARABIA	35636076	ASIA
JER	49.2075	-2.19536	17	JERSEY	1664175	EUROPE
JFK	40.6421	-73.7778	122	UNITED STATES	62551072	AMERICA
JHB	1.63962	103.668	6	MALAYSIA	21758363	ASIA
JHG	21.9716	100.764	2	CHINA	4446247	ASIA
JIB	11.5494	43.1539	8	DJIBOUTI	0	AFRICA
JJM	0.165761	38.1966	1	KENYA	2629569	AFRICA
JJN	24.8002	118.594	12	CHINA	7443161	ASIA
JMK	37.4343	25.3463	39	GREECE	1520145	EUROPE
JMU	46.8475	130.464	1	CHINA	865076	ASIA
JNB	-26.1362	28.2423	61	SOUTH AFRICA	21665403	AFRICA
JPA	-7.14585	-34.9498	1	BRAZIL	1387496	AMERICA
JRO	-3.42495	37.0666	10	TANZANIA	0	AFRICA
JTR	36.4012	25.4778	41	GREECE	2300408	EUROPE
JUB	4.86718	31.6034	7	SOUTH SUDAN	0	AFRICA
JYV	62.4012	25.6743	1	FINLAND	57027	EUROPE
KAN	12.0463	8.52263	3	NIGERIA	389530	AFRICA
KAO	65.9876	29.2407	2	FINLAND	87752	EUROPE
KBL	34.5614	69.2104	16	AFGANISTAN	0	ASIA
KBP	50.3386	30.8946	106	UKRAINE	15260300	EUROPE
KBV	8.09987	98.9823	9	THAILAND	3051969	ASIA
KCH	1.48587	110.341	4	MALAYSIA	5564722	ASIA
KDH	31.502	65.8502	3	AFGANISTAN	0	ASIA
KEF	63.9816	-22.6277	61	ICELAND	7247820	EUROPE
KEJ	55.2826	86.1196	1	RUSSIA	5129	EUROPE
KFL	26.0743	-80.1505	1	ARMENIA	0	ASIA
KGA	-5.90123	22.4762	2	DEMOCRATIC REPUBLIC OF THE CONGO	0	AFRICA
KGD	54.8836	20.5857	5	RUSSIA	2149413	EUROPE
KGF	49.6711	73.3344	2	KAZAKHSTAN	0	ASIA
KGL	-1.96338	30.135	25	RWANDA	710000	AFRICA
KGS	36.8008	27.0905	54	GREECE	2676644	EUROPE
KHE	46.6726	32.5082	3	UKRAINE	154046	EUROPE
KHH	22.5774	120.345	36	TAIWAN	7496336	ASIA
KHI	24.9011	67.1688	21	PAKISTAN	6212485	ASIA
KHN	28.8584	115.911	9	CHINA	13524159	ASIA
KHV	48.5263	135.173	5	RUSSIA	2134476	EUROPE
KIH	26.532	53.9725	1	IRAN	3206496	ASIA
KIJ	37.9556	139.11	4	JAPAN	993148	ASIA
KIN	17.9371	-76.7796	18	JAMAICA	1819200	AMERICA
KIR	52.1819	-9.5352	7	IRELAND	335480	EUROPE
KIT	36.2713	23.0152	1	GREECE	37031	EUROPE
KIV	46.935	28.9348	41	MOLDOVA	2995530	EUROPE
KIX	34.4319	135.23	76	JAPAN	31900000	ASIA
KJA	56.1774	92.482	11	RUSSIA	2587734	EUROPE
KJT	-6.64835	108.159	1	INDONESIA	460848	ASIA
KKJ	33.8393	131.034	2	JAPAN	18588	ASIA
KLF	54.5498	36.3725	3	RUSSIA	0	EUROPE
KLO	11.6881	122.381	8	PHILIPPINES	2520168	ASIA
KLU	46.6499	14.3256	6	AUSTRIA	228372	EUROPE
KLV	50.2031	12.9152	1	CZECHIA	62434	EUROPE
KLX	38.9608	-94.3755	19	GREECE	278961	EUROPE
KMG	25.0973	102.929	33	CHINA	48076238	ASIA
KMI	31.8774	131.451	2	JAPAN	42420	ASIA
KMJ	32.8356	130.859	3	JAPAN	3241633	ASIA
KMQ	36.3923	136.406	3	JAPAN	1844117	ASIA
KNO	3.63077	98.8757	4	INDONESIA	8135908	ASIA
KOA	19.737	-156.043	3	UNITED STATES	4058749	AMERICA
KOJ	31.8048	130.718	4	JAPAN	5220710	ASIA
KOS	10.5795	103.642	2	CAMBODIA	2676644	ASIA
KQT	37.8627	68.8645	2	TAJIKISTAN	0	ASIA
KRK	50.0771	19.7884	108	POLAND	8410817	EUROPE
KRR	45.0341	39.1407	20	RUSSIA	4160053	EUROPE
KRS	58.204	8.08381	6	NORWAY	1061130	EUROPE
KRT	15.5942	32.5506	19	SUDAN	3423384	AFRICA
KSA	5.35362	162.959	1	MICRONESIA	0	OCEANIA
KSC	48.6732	21.2374	7	SLOVAKIA	558064	EUROPE
KSN	53.221	63.5536	2	KAZAKHSTAN	0	ASIA
KSQ	24.9017	67.1683	4	UZBEKISTAN	9690000	ASIA
KTJ	-1.2629	35.0245	1	KENYA	460848	AFRICA
KTM	27.699	85.3598	28	NEPAL	7327042	ASIA
KTT	67.6962	24.8585	6	FINLAND	363 161	EUROPE
KTW	50.4728	19.0777	56	POLAND	4838149	EUROPE
KUA	3.77987	103.215	1	MALAYSIA	258816	ASIA
KUF	53.514	50.1569	10	RUSSIA	3056610	EUROPE
KUL	2.73227	101.707	108	MALAYSIA	71169722	ASIA
KUN	54.9658	24.0754	23	LITHUANIA	1160591	EUROPE
KUS	65.5754	-37.1346	1	GREENLAND	0	AMERICA
KUT	42.1824	42.4658	40	GEORGIA	90026	ASIA
KVA	40.9222	24.6224	12	GREECE	323310	EUROPE
KVD	40.7398	46.301	4	AZERBAIJAN	329156	ASIA
KVO	43.8284	20.5825	2	SERBIA	200	EUROPE
KVX	58.4978	49.3491	1	RUSSIA	0	EUROPE
KWA	8.72074	167.732	2	MARSHALL ISLANDS	0	OCEANIA
KWE	26.5414	106.8	7	CHINA	21910911	ASIA
KWI	29.2407	47.9711	77	KUWAIT	15555922	ASIA
KWL	25.217	110.047	4	CHINA	8732176	ASIA
KYA	37.9852	32.5771	7	TURKEY	1067753	EUROPE
KZN	55.6082	49.2817	14	RUSSIA	3141776	EUROPE
KZO	45.6223	63.211	1	KAZAKHSTAN	0	ASIA
KZR	39.1169	30.1338	1	TURKEY	0	EUROPE
LAD	-8.8487	13.2371	18	ANGOLA	5600000	AFRICA
LAS	36.0846	-115.155	23	UNITED STATES	51691066	AMERICA
LAX	33.942	-118.409	89	UNITED STATES	88068013	AMERICA
LBA	53.8678	-1.6608	70	UNITED KINGDOM	3992862	EUROPE
LBD	40.2198	69.6989	1	TAYIKISTAN	0	ASIA
LBV	0.458614	9.40987	16	GABON	910000	AFRICA
LCA	34.8726	33.6217	86	CYPRUS	8229346	EUROPE
LCE	15.7458	-86.8498	1	HONDURAS	165802	AMERICA
LCG	43.3014	-8.37841	1	SPAIN	1352583	EUROPE
LCJ	51.7198	19.3926	4	POLAND	241707	EUROPE
LCY	51.5051	0.0497326	37	UNITED KINGDOM	5100025	EUROPE
LDB	40.2198	69.6987	10	TAJIKISTAN	880429	ASIA
LDE	43.1801	-0.00416262	8	FRANCE	462072	EUROPE
LED	59.8034	30.2677	77	RUSSIA	19581262	EUROPE
LEI	36.8452	-2.37022	15	SPAIN	992.043	EUROPE
LEJ	51.4223	12.2209	23	GERMANY	2618772	EUROPE
LFM	27.3714	53.1906	1	IRAN	18552	ASIA
LFW	6.17082	1.25399	19	TOGO	616800	AFRICA
LGA	40.7777	-73.872	4	UNITED STATES	31084894	AMERICA
LGG	50.6414	5.44692	12	BELGIUM	871	EUROPE
LGK	6.34194	99.7309	2	MALAYSIA	2735703	ASIA
LGW	51.1539	-0.182535	195	UNITED KINGDOM	46600000	EUROPE
LHE	31.5208	74.4104	27	PAKISTAN	5031857	ASIA
LHR	51.4696	-0.454081	232	UNITED KINGDOM	80888305	EUROPE
LHW	36.5158	103.62	2	CHINA	13858151	ASIA
LIG	45.863	1.17945	5	FRANCE	0	EUROPE
LIH	21.9785	-159.343	1	UNITED STATES	2832281	AMERICA
LIL	50.567	3.10347	31	FRANCE	2078549	EUROPE
LIM	-12.0235	-77.1124	49	PERU	19009897	AMERICA
LIN	45.4523	9.27687	29	ITALY	9233475	EUROPE
LIQ	2.17325	21.4979	1	DEMOCRATIC REPUBLIC OF THE CONGO	0	AFRICA
LIR	10.6012	-85.5357	20	COSTA RICA	1182123	AMERICA
LIS	38.7758	-9.13511	139	PORTUGAL	31173000	EUROPE
LJG	26.6675	100.248	1	CHINA	7529935	ASIA
LJU	46.226	14.4566	22	SLOVENIA	1721355	EUROPE
LKE	47.7577	-122.258	1	UNITED STATES	0	AMERICA
LKO	26.7626	80.8858	8	INDIA	2441037	ASIA
LLA	65.5424	22.1245	1	SWEDEN	1162424	EUROPE
LLK	38.7419	48.8232	2	AZERBAIJAN	47889	ASIA
LLM	3.7668	114.4	1	MALAYSIA	9448253	ASIA
LLW	-13.7803	33.781	8	MALAWI	0	AFRICA
LNZ	48.2391	14.1928	5	AUSTRIA	465798	EUROPE
LOP	-8.75741	116.274	1	INDONESIA	3595876	ASIA
LOS	6.58109	3.32082	27	NIGERIA	7381853	AFRICA
LPA	27.9332	-15.3872	79	SPAIN	13258528	EUROPE
LPB	-16.5114	-68.184	5	BOLIVIA	1300000	AMERICA
LPI	58.4073	15.6576	1	SWEDEN	1439	EUROPE
LPL	53.3359	-2.85475	62	UNITED KINGDOM	5043975	EUROPE
LPP	61.0449	28.1565	3	FINLAND	175	EUROPE
LPQ	19.9021	102.169	6	LAOS	0	ASIA
LRD	27.5436	-99.4557	1	UNITED STATES	0	AMERICA
LRH	46.1757	-1.19363	8	FRANCE	240 154	EUROPE
LRM	18.4506	-68.9117	5	DOMINICAN REPUBLIC	399416	AMERICA
LRR	27.6694	54.3828	4	IRAN	161413	ASIA
LSZ	44.5681	14.3925	1	CROATIA	6495	EUROPE
LTK	35.4079	35.9466	1	SYRIA	0	ASIA
LTN	51.8764	-0.371575	131	UNITED KINGDOM	18216207	EUROPE
LTO	25.993	-111.353	2	MEXICO	116827	AMERICA
LUG	46.0067	8.90995	2	SWITZERLAND	0	EUROPE
LUM	24.4039	98.5316	2	CHINA	1813896	ASIA
LUN	-15.3243	28.4467	12	ZAMBIA	1352278	AFRICA
LUX	49.629	6.21517	90	LUXEMBOURG	4416038	EUROPE
LUZ	51.2356	22.7143	9	POLAND	455188	EUROPE
LVI	-17.8254	25.8191	4	ZAMBIA	0	AFRICA
LWN	40.7509	43.8549	2	ARMENIA	147536	ASIA
LWO	49.8142	23.9613	45	UKRAINE	2217400	EUROPE
LXA	29.2947	90.8987	1	CHINA	4353948	ASIA
LXR	25.6743	32.7015	7	EGYPT	0	AFRICA
LYA	34.7366	112.392	1	CHINA	1313764	ASIA
LYG	34.566	118.882	1	CHINA	1516195	ASIA
LYI	36.8579	117.216	2	CHINA	2006104	ASIA
LYP	31.7067	74.8072	8	INDIA	0	ASIA
LYP	31.3634	72.988	7	PAKISTAN	360524	ASIA
LYS	45.7235	5.08813	96	FRANCE	11739600	EUROPE
MAA	12.9947	80.1695	24	INDIA	22819719	ASIA
MAD	40.4989	-3.56519	173	SPAIN	61707469	EUROPE
MAH	39.8636	4.22081	48	SPAIN	3495025	EUROPE
MAJ	7.06987	171.285	2	MARSHALL ISLANDS	0	OCEANIA
MAN	53.3589	-2.27316	178	UNITED KINGDOM	29396803	EUROPE
MAO	-3.03405	-60.0449	4	BRAZIL	3123677	AMERICA
MAR	10.558	-71.7276	2	VENEZUELA	0	AMERICA
MBA	-4.03009	39.6036	11	KENYA	1313168	AFRICA
MBJ	18.5026	-77.9143	33	JAMAICA	4749089	AMERICA
MCI	39.3033	-94.7089	2	UNITED STATES	11795706	AMERICA
MCM	43.7263	7.42097	1	MONACO	0	EUROPE
MCO	28.4312	-81.3079	57	UNITED STATES	50613072	AMERICA
MCP	28.4316	-81.308	1	UNITED STATES	576257	AMERICA
MCT	23.6011	58.2876	65	OMAN	15989921	ASIA
MCX	42.8214	47.6558	1	RUSSIA	1290000	EUROPE
MCY	-26.6016	153.09	1	AUSTRIA	1283036	OCEANIA
MCZ	-9.51372	-35.7912	2	BRAZIL	2068245	AMERICA
MDC	1.55451	124.926	3	INDONESIA	2229585	ASIA
MDE	6.1719	-75.4278	12	COLOMBIA	0	AMERICA
MDG	44.5249	129.569	1	CHINA	933716	ASIA
MDL	21.706	95.9711	11	MYANMAR (BURMA)	859591	ASIA
MDW	41.7876	-87.7529	9	UNITED STATES	20844860	AMERICA
MDZ	-32.8277	-68.7992	4	ARGENTINA	1717419	AMERICA
MED	24.5551	39.7139	48	SAUDI ARABIA	8190338	ASIA
MEL	-37.6705	144.841	40	AUSTRALIA	37134291	OCEANIA
MEM	35.0426	-89.9793	1	UNITED STATES	4500000	AMERICA
MEX	19.4363	-99.0707	56	MEXICO	50308049	AMERICA
MFE	26.1774	-98.2389	1	UNITED STATES	50000000	AMERICA
MFM	22.1578	113.577	47	MACAO	9611427	ASIA
MFU	-13.2551	31.9353	1	ZAMBIA	0	AFRICA
MGA	12.1475	-86.1711	10	NICARAGUA	1533034	AMERICA
MGQ	2.02063	45.3033	5	SOMALIA	0	AFRICA
MHD	36.2284	59.6431	14	IRAN	8861319	ASIA
MHH	26.5126	-77.0778	3	BAHAMAS	0	AMERICA
MHQ	60.1253	19.9079	1	FINLAND	41377	EUROPE
MIA	25.7962	-80.2867	99	UNITED STATES	45924466	AMERICA
MID	20.9343	-89.6598	4	MEXICO	2790649	AMERICA
MIR	35.761	10.7564	26	TUNISIA	800000	AFRICA
MJI	32.9051	13.2836	8	LIBYA	0	AFRICA
MJM	-6.11965	23.5692	2	REPUBLIC OF THE CONGO	0	AFRICA
MJN	-15.6657	46.353	1	MADAGASCAR	29397357	AFRICA
MJT	39.0544	26.6064	4	GREECE	0	EUROPE
MKE	42.9477	-87.8969	1	UNITED STATES	6894894	AMERICA
MKZ	2.25916	102.251	1	MALAYSIA	52493	ASIA
MLA	35.8522	14.4864	111	MALTA	7310289	EUROPE
MLE	4.18839	73.5285	29	MALDIVES	300734	ASIA
MLM	19.8461	-101.028	8	MEXICO	890358	AMERICA
MLX	38.4403	38.1068	1	TURKEY	28846299	EUROPE
MME	54.5096	-1.42662	3	UNITED KINGDOM	150735	EUROPE
MMK	68.7851	32.7581	2	RUSSIA	938022	EUROPE
MMX	55.5354	13.372	1	SWEDEN	1975479	EUROPE
MNI	16.8025	-62.1757	1	UNITED KINGDOM	0	EUROPE
MNL	14.513	121.017	60	PHILIPPINES	47898046	ASIA
MOH	-2.20315	121.662	2	INDIA	0	ASIA
MOL	62.7464	7.25983	1	NORWAY	481406	EUROPE
MPL	43.5789	3.96597	36	FRANCE	1935631	EUROPE
MPM	-25.9243	32.5743	1	MOZAMBIQUE	668706	AFRICA
MPN	-51.8219	-58.4535	4	FALKLAND ISLANDS (ISLAS MALVINAS)	0	AMERICA
MQF	53.3917	58.7621	1	RUSSIA	193175	EUROPE
MQP	-25.3821	31.1053	2	SOUTH AFRICA	271809	AFRICA
MRA	32.3228	15.0577	3	LIBYA	0	AFRICA
MRS	43.4388	5.21356	102	FRANCE	10151743	EUROPE
MRU	-20.4339	57.6794	30	MAURITIUS	3949000	AFRICA
MRV	44.219	43.0882	11	RUSSIA	2408000	EUROPE
MSP	44.8852	-93.2214	28	UNITED STATES	39555035	AMERICA
MSQ	53.8889	28.0343	54	BELARUS	4536644	EUROPE
MSR	38.7517	41.651	1	TURQUIA	197757	EUROPE
MST	50.9126	5.77174	7	NETHERLANDS	430030	EUROPE
MSU	-29.4546	27.5596	1	LESOTHO	0	AFRICA
MSY	29.9911	-90.2599	6	UNITED STATES	13644598	AMERICA
MTY	25.7784	-100.108	12	MEXICO	11176555	AMERICA
MUA	-8.32525	157.263	1	SOLOMON ISLANDS	0	OCEANIA
MUB	-19.9755	23.429	2	BOTSWANA	0	AFRICA
MUC	48.351	11.7769	16	GERMANY	47941348	EUROPE
MUH	31.3382	27.2174	1	EGYPT	0	AFRICA
MUX	30.1968	71.4267	9	PAKISTAN	1339179	ASIA
MUZ	-1.50072	33.8022	1	TANZANIA	0	AFRICA
MVD	-34.8372	-56.0153	13	URUGUAY	2102516	AMERICA
MWX	34.9942	126.388	8	SOUTH KOREA	0	ASIA
MWZ	-2.44012	32.9246	1	TANZANIA	444215	AFRICA
MXP	45.6299	8.7257	161	ITALY	28846299	EUROPE
MXZ	24.4198	116.114	1	CHINA	0	ASIA
MYJ	33.8278	132.701	3	JAPAN	2863239	ASIA
MYY	4.32548	113.987	1	MALAYSIA	2439492	ASIA
MZO	20.2834	-77.097	1	CUBA	0	AMERICA
MZR	36.6924	67.1182	4	AFGANISTAN	0	ASIA
MZT	23.1674	-106.27	7	MEXICO	1161155	AMERICA
NAC	-36.981	140.724	1	AUSTRALIA	350085	OCEANIA
NAG	21.0923	79.0535	2	INDIA	2801910	ASIA
NAJ	39.1889	45.4584	2	AZERBAIJAN	526155	ASIA
NAN	-17.753	177.451	22	FIJI	2454769	OCEANIA
NAP	40.8851	14.2891	93	ITALY	10860068	EUROPE
NAS	25.043	-77.4646	33	BAHAMAS	4515434	AMERICA
NAT	-5.77231	-35.3592	2	BRAZIL	2403135	AMERICA
NBC	55.5648	52.1015	1	RUSSIA	777263	EUROPE
NBE	36.0842	10.4396	7	TUNISIA	900000	AFRICA
NBO	-1.32224	36.9271	64	KENYA	8303006	AFRICA
NBW	21.6137	-81.5293	1	CUBA	0	AMERICA
NCE	43.6599	7.21534	94	FRANCE	14485423	EUROPE
NCL	55.0372	-1.70934	59	UNITED KINGDOM	5199000	EUROPE
NCU	42.4819	59.6183	3	UZBEKISTAN	0	ASIA
NDB	20.9333	-17.0279	2	MAURITANIA	0	AFRICA
NDJ	12.1294	15.034	1	N'Djamena	0	AFRICA
NDR	34.9933	-3.0263	17	MOROCCO	772371	AFRICA
NEV	17.2065	-62.5898	7	ST. KITTS & NEVIS	0	AMERICA
NFJ	31.9905	44.4073	1	IRAK	0	ASIA
NGB	29.8276	121.462	15	CHINA	11718416	ASIA
NGO	34.859	136.813	35	JAPAN	12043636	ASIA
NGS	32.9125	129.928	2	JAPAN	3110686	ASIA
NIM	13.4825	2.18261	13	NIGER	97814	AFRICA
NJC	60.9519	76.4945	3	RUSSIA	652129	EUROPE
NJF	31.9904	44.4066	13	IRAK	2793219	ASIA
NKC	18.2992	-15.9578	9	MAURITANIA	0	AFRICA
NKG	31.7343	118.872	24	CHINA	28581546	ASIA
NLA	-12.9945	28.6586	5	ZAMBIA	0	AFRICA
NLK	-29.0413	167.943	3	NORFOLK ISLAND	57758	OCEANIA
NMA	40.9841	71.5746	6	UZBEKISTAN	0	ASIA
NNG	22.6106	108.171	16	CHINA	15091614	ASIA
NOC	53.9147	-8.81197	11	IRELAND	805443	EUROPE
NOJ	63.1822	75.2762	1	RUSSIA	0	EUROPE
NOS	-13.3097	48.3146	8	MADAGASCAR	0	AFRICA
NOU	-22.0122	166.22	11	NEW CALEDONIA	538791	OCEANIA
NOZ	53.804	86.8638	2	RUSSIA	256150	EUROPE
NQY	50.4396	-5.00856	6	UNITED KINGDOM	461478	EUROPE
NRN	51.6027	6.142	27	GERMANY	1230000	EUROPE
NRT	35.7726	140.393	104	JAPAN	44340000	ASIA
NSI	3.71484	11.5484	9	CAMEROON	0	AFRICA
NTE	47.157	-1.60572	73	FRANCE	7221000	EUROPE
NTG	32.0724	120.976	4	CHINA	2771326	ASIA
NTL	55.037	-1.70935	1	UNITED KINGDOM	1278058	EUROPE
NUE	49.4968	11.0795	46	GERMANY	4111689	EUROPE
NUX	66.0732	76.5253	1	RUSSIA	972668	EUROPE
NVI	40.1239	65.1772	2	UZBEKISTAN	0	ASIA
NWA	36.2796	-94.3038	1	COMOROS	1795000	AMERICA
NWI	52.6758	1.28383	1	UNITED KINGDOM	536578	EUROPE
NYM	65.4803	72.6948	1	RUSSIA	186769	EUROPE
NYO	58.7887	16.9154	23	SWEDEN	2296815	EUROPE
NYT	19.6164	96.2127	2	MYANMAR (BURMA)	0	ASIA
NZH	49.5717	117.331	1	CHINA	419509	ASIA
NZK	-41.2365	172.112	1	NEW ZEALAND	0	OCEANIA
OAK	37.7125	-122.22	4	UNITED STATES	13378411	AMERICA
OAX	17.0011	-96.7212	3	MEXICO	1196245	AMERICA
ODS	46.4305	30.6777	31	UKRAINE	2078549	EUROPE
OGG	20.894	-156.436	3	UNITED STATES	0	AMERICA
OGL	6.8094	-58.1026	2	GUYANA	0	AMERICA
OGU	40.9655	38.082	1	TURKEY	1100000	EUROPE
OHD	41.1818	20.7454	10	REPUBLIC OF NORTH MACEDONIA	317218	EUROPE
OHD	41.1818	20.7454	10	REPUBLIC OF NORTH MACEDONIA	317218	EUROPE
OIM	28.4315	129.711	1	JAPAN	86920000	ASIA
OIT	33.4787	131.736	1	JAPAN	1978483	ASIA
OKA	26.2075	127.653	14	JAPAN	21758160	ASIA
OKJ	34.76	133.856	4	JAPAN	1391723	ASIA
OKL	-4.90622	140.63	1	INDONESIA	442000	ASIA
OLB	40.8998	9.51629	40	ITALY	2978769	EUROPE
OMD	-28.584	16.4461	1	NAMIBIA	1088926	AFRICA
OMO	43.2897	17.8364	1	BOSNIA & HERZEGOVINA	32866	EUROPE
OMS	54.9585	73.3167	1	RUSSIA	1088926	EUROPE
ONT	34.0566	-117.598	2	UNITED STATES	478000	AMERICA
OOL	-28.1671	153.509	8	AUSTRALIA	6486006	OCEANIA
OPO	41.2422	-8.67861	88	PORTUGAL	13105000	EUROPE
ORD	41.98	-87.9093	80	UNITED STATES	84372618	AMERICA
ORK	51.849	-8.48958	20	IRELAND	2585466	EUROPE
ORN	35.62	-0.604253	21	ALGERIA	1923346	AFRICA
ORY	48.7261	2.36447	112	FRANCE	4572737	EUROPE
OSD	63.1985	14.4978	4	SWEDEN	473628	EUROPE
OSI	45.4669	18.8079	1	CROATIA	46361	EUROPE
OSL	60.1974	11.1004	98	NORWAY	28592619	EUROPE
OSR	49.6968	18.1155	7	CZECHIA	0	EUROPE
OSS	40.6089	72.7884	11	KYRGYZSTAN	1210576	ASIA
OST	51.2044	2.87062	20	BELGIUM	24753	EUROPE
OTP	44.5705	26.0849	101	ROMANIA	14697239	EUROPE
OUA	12.3532	-1.51258	16	BURKINA FASO	530000	AFRICA
OUD	34.7872	-1.9383	14	MOROCCO	701913	AFRICA
OVB	55.0117	82.6523	32	RUSSIA	6747151	EUROPE
OVD	43.5627	-6.03238	1	SPAIN	1400481	EUROPE
OXB	11.8802	-15.6554	4	GUINEA-BISSAU	0	AFRICA
OZH	47.8744	35.301	19	UKRAINE	434063	EUROPE
OZZ	30.9362	-6.90579	1	MOROCCO	136007	AFRICA
PAD	51.613	8.6164	9	GERMANY	693404	EUROPE
PAP	18.5772	-72.2943	15	HAITI	1893470	AMERICA
PBC	19.1643	-98.3746	1	MEXICO	761575	AMERICA
PBH	27.4051	89.4215	9	BHUTAN	397599	ASIA
PBI	26.6862	-80.0932	3	UNITED STATES	112931	AMERICA
PBM	5.45694	-55.198	11	SURINAME	157737	AMERICA
PDG	26.918	-81.9979	1	INDONESIA	3078484	ASIA
PDL	37.7486	-25.7109	9	PORTUGAL	1849000	EUROPE
PDP	-34.8603	-55.0958	5	URUGUAY	16596	AMERICA
PDV	42.0771	24.8457	2	BULGARIA	133397	EUROPE
PDX	45.5903	-122.595	9	UNITED STATES	19891365	AMERICA
PED	50.0176	15.7242	2	CZECHIA	147572	EUROPE
PEE	57.9176	56.0299	3	RUSSIA	1519617	EUROPE
PEG	43.0949	12.5026	8	ITALY	22000000	EUROPE
PEI	4.81665	-75.7363	2	COLOMBIA	0	AMERICA
PEK	40.0805	116.604	93	CHINA	100011438	ASIA
PEN	5.29677	100.278	13	MALAYSIA	8331291	ASIA
PER	-31.9396	115.966	16	AUSTRALIA	12513516	OCEANIA
PES	61.8773	34.1539	1	RUSSIA	0	EUROPE
PEW	33.9908	71.5193	13	PAKISTAN	1578319	ASIA
PEZ	53.1188	45.0258	1	RUSSIA	181000	EUROPE
PFO	34.7178	32.4831	47	CYPRUS	3044402	EUROPE
PGF	42.7414	2.86997	6	FRANCE	463235	EUROPE
PGU	27.3875	52.7324	1	IRAN	852990	ASIA
PHC	5.01653	6.95597	3	NIGERIA	1223807	AFRICA
PHE	-20.3771	118.632	2	AUSTRALIA	470741	OCEANIA
PHL	39.8734	-75.2438	39	UNITED STATES	33018886	AMERICA
PHX	33.4377	-112.009	23	UNITED STATES	46287790	AMERICA
PIK	55.5095	-4.59285	11	UNITED KINGDOM	681715	EUROPE
PIS	46.5878	0.310802	4	FRANCE	550000	EUROPE
PIT	40.4924	-80.2355	4	UNITED STATES	9779024	AMERICA
PKC	53.1698	158.427	1	RUSSIA	0	EUROPE
PKU	0.464845	101.449	3	INDONESIA	3161135	ASIA
PKX	39.5105	116.41	29	CHINA	3135074	ASIA
PKZ	15.1366	105.782	3	LAOS	0	ASIA
PLM	-2.89501	104.705	1	INDONESIA	4017183	ASIA
PLQ	55.9732	21.0947	10	LITHUANIA	338309	EUROPE
PLS	21.7766	-72.2702	21	TURKS & CAICOS ISLANDS	939814	AMERICA
PLW	-0.917839	119.909	1	INDONESIA	1366673	ASIA
PMF	44.8276	10.2964	1	ITALY	75007	EUROPE
PMI	39.5522	2.73599	121	SPAIN	29721123	EUROPE
PMO	38.1813	13.1011	52	ITALY	7018087	EUROPE
PNA	42.7707	-1.64495	1	SPAIN	0	EUROPE
PNH	11.5535	104.846	30	CAMBODIA	6029000	ASIA
PNI	6.98703	158.209	3	MICRONESIA	0	OCEANIA
PNK	-0.145148	109.405	1	INDONESIA	3269377	ASIA
PNQ	18.5851	73.9099	2	INDIA	0	ASIA
PNR	-4.81149	11.8869	1	REPUBLIC OF THE CONGO	0	AFRICA
POA	-29.9928	-51.1724	7	BRAZIL	8314013	AMERICA
POG	-0.720153	8.75247	2	GABON	0	AFRICA
POL	-12.9888	40.5244	3	MOZAMBIQUE	0	AFRICA
POM	-9.44113	147.218	8	PAPUA NEW GUINEA	1400000	OCEANIA
POP	19.756	-70.5633	16	DOMINICAN REPUBLIC	875941	AMERICA
POS	10.5979	-61.3386	23	TRINIDAD & TOBAGO	1941141	AMERICA
POZ	52.4199	16.8296	43	POLAND	2476304	EUROPE
PPG	-14.328	-170.714	1	AMERICAN SAMOA	68300	OCEANIA
PPS	9.74595	118.75	2	PHILIPPINES	2146350	ASIA
PPT	-17.559	-149.61	10	FRENCH POLYNESIA	1467402	OCEANIA
PQC	10.1632	103.998	4	VIETNAM	3700205	ASIA
PRG	50.1045	14.2635	136	CZECHIA	31538236	EUROPE
PRN	42.5754	21.0297	26	SERBIA	2373698	EUROPE
PSA	43.6897	10.3968	61	ITALY	0	EUROPE
PSE	18.0113	-66.5627	2	PUERTO RICO	6211	AMERICA
PSP	33.8302	-116.507	5	UNITED STATES	2600000	AMERICA
PSR	42.4296	14.1855	7	ITALY	703.386	EUROPE
PTP	16.2692	-61.5279	17	GUADELOUPE	2488782	AMERICA
PTY	9.06787	-79.385	87	PANAMA	31883990	AMERICA
PUF	43.3808	-0.418794	1	FRANCE	612580	EUROPE
PUJ	18.565	-68.3689	53	DOMINICAN REPUBLIC	7137882	AMERICA
PUQ	-53.0015	-70.8467	2	ARGENTINA	1323156	AMERICA
PUS	35.1734	128.946	39	SOUTH KOREA	110924	ASIA
PUY	44.8996	13.9248	36	CROATIA	777568	EUROPE
PUZ	14.0442	-83.3804	1	NICARAGUA	40100	AMERICA
PVD	41.7242	-71.4299	1	UNITED STATES	3989925	AMERICA
PVG	31.1456	121.808	98	CHINA	76153455	ASIA
PVK	38.9311	20.7722	20	GREECE	62579	EUROPE
PVR	20.681	-105.252	32	MEXICO	49300000	AMERICA
PWQ	52.1988	77.0698	1	KAZAKHSTAN	28.881	ASIA
PXO	33.0753	-16.3501	1	PORTUGAL	175300	EUROPE
PZU	19.4356	37.2391	3	SUDAN	0	AFRICA
QRO	20.6236	-100.185	4	MEXICO	1175000	AMERICA
QSF	36.1762	5.32872	4	ALGERIA	450000	AFRICA
RAI	14.9415	-23.4834	6	CAPE VERDE	551343	AFRICA
RAK	31.6021	-8.02488	74	MOROCCO	6300000	AFRICA
RAR	-21.2011	-159.807	4	COOK ISLANDS	0	OCEANIA
RBA	34.0502	-6.74865	15	MOROCCO	1 100 846	AFRICA
RDU	35.8804	-78.788	6	UNITED STATES	600000	AMERICA
RDZ	44.4109	2.48369	2	FRANCE	80000	EUROPE
REC	-8.12546	-34.9265	10	BRAZIL	8714119	AMERICA
REN	51.7921	55.4576	1	RUSSIA	0	EUROPE
REP	13.4068	103.813	24	CAMBODIA	0	ASIA
REU	41.1483	1.1685	18	SPAIN	1000000	EUROPE
RGL	-51.6132	-69.3058	2	ARGENTINA	255982	AMERICA
RGN	16.9103	96.1366	34	MYANMAR (BURMA)	6500000	ASIA
RHO	36.4034	28.0911	89	GREECE	5542567	EUROPE
RIX	56.9235	23.9785	80	LATVIA	7798382	EUROPE
RJK	45.2191	14.5699	12	CROATIA	200841	EUROPE
RKE	55.5914	12.1296	1	DENMARK	0	EUROPE
RKT	25.6129	55.9407	6	UNITED ARAB EMIRATES	0	ASIA
RKV	64.134	-21.9407	4	ICELAND	400044	EUROPE
RLG	53.9141	12.2874	2	GERMANY	148000	EUROPE
RMF	25.5556	34.5915	26	EGYPT	1738976	AFRICA
RMI	44.0192	12.6115	16	ITALY	395194	EUROPE
RMQ	24.2625	120.625	15	TAIWAN	2638774	ASIA
RMU	37.8052	-1.12961	14	SPAIN	1090954	EUROPE
RNG	16.9039	96.1364	1	MYANMAR (BURMA)	0	ASIA
RNO	39.5002	-119.768	1	UNITED STATES	4450673	AMERICA
RNS	48.0698	-1.73248	7	FRANCE	756454	EUROPE
RNV	66.5631	25.8296	1	FINLAND	0	EUROPE
ROB	6.24358	-10.3533	8	LIBERIA	228000	AFRICA
ROR	7.3666	134.533	4	PALAU	0	OCEANIA
ROS	-32.9174	-60.7828	4	ARGENTINA	747571	AMERICA
ROT	-38.1083	176.317	1	NEW ZEALAND	265443	OCEANIA
ROV	47.4929	39.9293	1	RUSSIA	3060000	EUROPE
RRG	-19.7532	63.3605	1	MAURITIUS	0	AFRICA
RSW	26.5333	-81.7545	4	UNITED STATES	10225180	AMERICA
RTB	16.3496	-86.5229	9	HONDURAS	371657	AMERICA
RTM	51.9556	4.44105	46	NETHERLANDS	2133976	EUROPE
RUH	24.9648	46.7016	62	SAUDI ARABIA	28565637	ASIA
RUN	-20.8892	55.5136	15	FRANCE	2473843	EUROPE
RVN	66.5631	25.8305	4	FINLAND	644144	EUROPE
RZE	50.1149	22.0244	12	POLAND	772238	EUROPE
SAB	17.6453	-63.2187	1	CARIBBEAN NETHERLANDS	69896	AMERICA
SAH	15.4747	44.225	1	YEMEN	1687523	ASIA
SAL	16.7351	-22.944	29	EL SALVADOR	2984764	AFRICA
SAN	32.7342	-117.193	11	UNITED STATES	25210069	AMERICA
SAP	15.4561	-87.9278	12	HONDURAS	867747	AMERICA
SAT	29.5315	-98.4688	3	UNITED STATES	10363040	AMERICA
SAV	32.1296	-81.2022	1	UNITED STATES	3021077	AMERICA
SAW	40.9063	29.3173	86	TURKEY	34133617	EUROPE
SBH	17.905	-62.8423	6	ST. BARTHÉLEMY	140570	AMERICA
SBW	2.25644	111.987	1	MALAYSIA	1579528	ASIA
SBZ	45.7872	24.0898	12	ROMANIA	673657	EUROPE
SCL	-53.0015	-70.8466	8	CHILE	24654705	AMERICA
SCN	49.2158	7.1092	10	GERMANY	366574	EUROPE
SCO	43.8573	51.0893	9	KAZAKHSTAN	1023900	ASIA
SCQ	42.8974	-8.41687	14	SPAIN	2903427	EUROPE
SCR	61.1571	12.839	3	SWEDEN	14314	EUROPE
SCU	19.9718	-75.8382	7	CUBA	0	AMERICA
SCV	47.6871	26.3538	6	ROMANIA	0	EUROPE
SCW	61.6643	50.8512	1	RUSSIA	0	EUROPE
SDJ	38.14	140.917	5	JAPAN	3,152,569	ASIA
SDK	5.89779	118.062	1	MALAYSIA	1083686	ASIA
SDQ	18.431	-69.6765	36	DOMINICAN REPUBLIC	4515434	AMERICA
SDR	43.4262	-3.82191	12	SPAIN	1174896	EUROPE
SEA	47.4501	-122.308	30	UNITED STATES	51829239	AMERICA
SEN	51.5706	0.692208	35	UNITED KINGDOM	2035535	EUROPE
SEU	-2.45702	34.8222	2	TANZANIA	0	AFRICA
SEZ	-4.66863	55.5117	16	SEYCHELLES	736558	AFRICA
SFA	34.7239	10.6901	5	TUNISIA	0	AFRICA
SFB	28.7766	-81.2347	1	UNITED STATES	3291112	AMERICA
SFG	18.1033	-63.0477	2	ST. MARTIN	217000	AMERICA
SFJ	67.0106	-50.7109	1	GREENLAND	0	AMERICA
SFO	37.6218	-122.379	53	UNITED STATES	57488023	AMERICA
SFT	64.6234	21.068	1	SWEDEN	287098	EUROPE
SGC	61.3402	73.4086	7	RUSSIA	1758310	EUROPE
SGD	54.963	9.78873	1	DINAMARCA	0	EUROPE
SGN	10.8191	106.659	54	VIETNAM	41110000	ASIA
SHA	31.1918	121.335	5	CHINA	45637882	ASIA
SHE	41.636	123.496	14	CHINA	20544044	ASIA
SHJ	25.3282	55.5123	85	UNITED ARAB EMIRATES	13614053	ASIA
SHO	-26.3574	31.7232	1	SWAZILAND	0	AFRICA
SID	16.7359	-22.945	18	CAPE VERDE	1192828	AFRICA
SIN	1.36425	103.992	136	SINGAPORE	68300000	ASIA
SIP	45.0194	34	53	UKRAINE	5140000	EUROPE
SJC	37.3646	-121.929	9	UNITED STATES	15650444	AMERICA
SJD	23.1456	-109.718	27	MEXICO	5339316	AMERICA
SJJ	43.8256	18.3384	17	BOSNIA & HERZEGOVINA	1143680	EUROPE
SJO	9.99893	-84.2041	32	COSTA RICA	5566046	AMERICA
SJU	18.4431	-66.0035	45	PUERTO RICO	9448253	AMERICA
SJW	38.2814	114.697	3	CHINA	11332518	ASIA
SKB	17.3112	-62.7168	11	ST. KITTS & NEVIS	0	AMERICA
SKD	39.6998	66.9852	11	UZBEKISTAN	0	ASIA
SKG	40.5208	22.9725	86	GREECE	6897057	EUROPE
SKP	41.9636	21.6231	43	REPUBLIC OF NORTH MACEDONIA	2360400	EUROPE
SKT	32.5334	74.3683	12	PAKISTAN	790043	ASIA
SLA	-24.8444	-65.4774	3	ARGENTINA	1095104	AMERICA
SLC	40.7904	-111.979	11	UNITED STATES	26808014	AMERICA
SLL	17.0471	54.0906	8	OMAN	1386994	ASIA
SLP	22.2571	-100.934	2	MEXICO	643224	AMERICA
SLU	14.021	-60.9916	6	ST. LUCIA	195859	AMERICA
SLY	66.5904	66.5879	1	RUSSIA	0	EUROPE
SMF	38.6954	-121.59	3	UNITED STATES	13172840	AMERICA
SMI	37.6909	26.9067	11	GREECE	47998	EUROPE
SMS	-17.089	49.8195	1	MADAGASCAR	0	AFRICA
SNA	33.6763	-117.867	1	UNITED STATES	10656986	AMERICA
SNN	52.6943	-8.91864	22	IRELAND	1710000	EUROPE
SNU	22.501	-79.9309	10	CUBA	0	AMERICA
SOC	-7.51352	110.76	1	INDONESIA	2747425	ASIA
SOF	42.6939	23.408	74	BULGARIA	7107096	EUROPE
SOU	50.9539	-1.35681	4	UNITED KINGDOM	1781457	EUROPE
SPC	28.62	-17.755	12	SPAIN	1420277	EUROPE
SPN	15.1212	145.731	8	NORTHERN MARIANA ISLANDS	1331355	OCEANIA
SPU	43.5372	16.2989	71	CROATIA	310809	EUROPE
SRG	-6.9659	110.375	1	INDONESIA	5162142	ASIA
SRQ	27.3959	-82.5538	1	UNITED STATES	147068	AMERICA
SSA	-12.9115	-38.3294	7	BRAZIL	7735685	AMERICA
SSG	3.75678	8.71083	15	EQUATORIAL GUINEA	0	AFRICA
SSH	27.9837	34.3884	34	EGYPT	5895941	AFRICA
STI	19.4033	-70.6015	8	DOMINICAN REPUBLIC	1.6 million	AMERICA
STL	38.7505	-90.3748	3	UNITED STATES	15893829	AMERICA
STN	51.8862	0.238265	183	UNITED KINGDOM	28124292	EUROPE
STR	48.6877	9.20596	111	GERMANY	12721441	EUROPE
STT	18.3391	-64.9725	21	U.S. VIRGIN ISLANDS	61255	AMERICA
STV	21.1211	72.7434	1	INDIA	0	ASIA
STW	45.1136	42.105	1	RUSSIA	0	EUROPE
STX	17.6999	-64.7974	6	U.S. VIRGIN ISLANDS	0	AMERICA
SUB	-7.37888	112.788	7	INDONESIA	16600000	ASIA
SUF	38.9104	16.2468	23	ITALY	2978110	EUROPE
SUJ	47.7068	22.8845	1	ROMANIA	9400000	EUROPE
SUV	-18.0452	178.56	3	FIJI	0	OCEANIA
SVD	13.1647	-61.1481	7	ST. VINCENT & GRENADINES	0	AMERICA
SVG	58.8848	5.6339	24	NORWAY	4309723	EUROPE
SVL	61.9463	28.9352	1	FINLAND	12409	EUROPE
SVO	55.9744	37.4133	139	RUSSIA	49933000	EUROPE
SVQ	37.4207	-5.89219	58	SPAIN	7544473	EUROPE
SVX	56.7453	60.803	22	RUSSIA	5953840	EUROPE
SWA	31.2243	121.528	8	CHINA	6493930	ASIA
SXB	48.5389	7.62437	28	FRANCE	1297177	EUROPE
SXF	52.3647	13.51	104	GERMANY	11417435	EUROPE
SXM	18.0412	-63.1129	36	SINT MAARTEN	1829543	AMERICA
SYD	-33.9418	151.176	52	AUSTRALIA	44446838	OCEANIA
SYX	18.3045	109.413	13	CHINA	20039035	ASIA
SYZ	29.5455	52.5893	6	IRAN	3011211	ASIA
SZB	3.1291	101.554	2	MALAYSIA	1964059	ASIA
SZF	41.2596	36.5575	9	TURKEY	1150158	EUROPE
SZG	47.7948	13.0029	51	AUSTRIA	135000	EUROPE
SZX	22.639	113.814	45	CHINA	52931925	ASIA
SZY	53.4881	20.9466	3	POLAND	121300	EUROPE
SZZ	53.5861	14.9036	10	POLAND	598971	EUROPE
TAB	11.1532	-60.8391	4	TRINIDAD & TOBAGO	739622	AMERICA
TAE	35.899	128.638	16	SOUTH KOREA	4669057	ASIA
TAG	9.65682	123.853	1	PHILIPPINES	921586	ASIA
TAK	34.2152	134.017	4	JAPAN	0	ASIA
TAM	22.2921	-97.864	1	MEXICO	739143	AMERICA
TAO	36.2673	120.383	27	CHINA	24535738	ASIA
TAS	41.2511	69.2649	56	UZBEKISTAN	1391195	ASIA
TAT	49.0688	20.2482	1	SLOVAKIA	94249	EUROPE
TAY	58.309	26.6875	1	ESTONIA	28322	EUROPE
TBJ	36.9766	8.87646	1	TUNISIA	0	AFRICA
TBS	41.6697	44.9644	37	GEORGIA	3692202	ASIA
TBU	-21.2407	-175.141	4	TONGA	0	OCEANIA
TBZ	38.1223	46.245	2	IRAN	15602	ASIA
TCZ	24.9375	98.4842	1	CHINA	1170230	ASIA
TER	38.754	-27.0869	4	PORTUGAL	0	EUROPE
TET	-16.1093	33.6397	1	MOZAMBIQUE	0	AFRICA
TFN	28.4868	-16.3418	1	china	5840483	ASIA
TFS	28.0468	-16.5723	87	SPAIN	11168506	EUROPE
TGD	42.3778	19.2463	28	MONTENEGRO	1297365	EUROPE
TGM	46.468	24.4231	4	ROMANIA	179066	EUROPE
TGU	14.0618	-87.216	7	HONDURAS	697925	AMERICA
TIA	41.4193	19.713	46	ALBANIA	7327042	EUROPE
TIF	21.4812	40.5525	4	SAUDI ARABIA	839379	ASIA
TIV	42.4048	18.7229	28	MONTENEGRO	7049	EUROPE
TJM	57.182	65.3515	3	RUSSIA	1978979	EUROPE
TJU	37.9842	69.8042	2	TAJIKISTAN	0	ASIA
TKK	7.46267	151.846	1	MICRONESIA	0	OCEANIA
TKQ	-4.88954	29.6713	1	TANZANIA	71541000	AFRICA
TKU	60.5125	22.2635	8	FINLAND	106825	EUROPE
TLE	-25.0359	46.957	1	MADAGASCAR	0	AFRICA
TLL	59.4141	24.8337	37	ESTONIA	3267909	EUROPE
TLM	35.0121	-1.44848	5	ALGERIA	137907	AFRICA
TLN	43.0932	6.159	3	FRANCE	570140	EUROPE
TLS	43.629	1.36884	61	FRANCE	9264611	EUROPE
TLV	32.0132	34.8846	137	ISRAEL	24821767	ASIA
TMJ	37.2809	67.3185	2	UZBEKISTAN	0	ASIA
TMM	-18.1094	49.3921	1	MADAGASCAR	0	AFRICA
TMP	61.415	23.6059	2	FINLAND	222390	EUROPE
TMS	0.379586	6.71304	7	SÃO TOMÉ & PRÍNCIPE	0	AFRICA
TNA	36.8581	117.216	14	CHINA	17560507	ASIA
TNG	35.7255	-5.91298	25	MOROCCO	1353860	AFRICA
TNN	22.9486	120.218	3	TAIWAN	5500000	ASIA
TNR	-18.797	47.4755	9	MADAGASCAR	0	AFRICA
TOE	33.9361	8.11138	1	TUNISIA	0	AFRICA
TOF	56.3889	85.2095	2	RUSSIA	628932	EUROPE
TOS	69.6818	18.9164	10	NORWAY	2009146	EUROPE
TOY	36.6468	137.187	3	JAPAN	0	ASIA
TPA	27.9778	-82.531	14	UNITED STATES	22497813	AMERICA
TPE	25.0803	121.235	131	TAIWAN	48689372	ASIA
TPS	37.9139	12.4901	2	ITALY	411437	EUROPE
TRC	25.5632	-103.404	1	MEXICO	708563	AMERICA
TRD	63.4583	10.9217	12	NORWAY	4381921	EUROPE
TRF	59.1824	10.2575	23	NORWAY	2100000	EUROPE
TRK	3.33131	117.569	1	INDONESIA	0	ASIA
TRN	45.1965	7.64739	30	ITALY	3950908	EUROPE
TRS	45.8266	13.4701	9	ITALY	98398	EUROPE
TRU	-8.08437	-79.1084	1	PERU	560922	AMERICA
TRV	8.48411	76.9194	12	INDIA	935435	ASIA
TRW	1.38419	173.147	1	KIRIBATI	0	OCEANIA
TRZ	10.7599	78.7164	7	INDIA	0	ASIA
TSA	25.0683	121.553	12	TAIWAN	6225932	ASIA
TSF	45.6539	12.2015	30	ITALY	484348	EUROPE
TSN	39.131	117.359	23	CHINA	23813318	ASIA
TSR	45.8101	21.3192	23	ROMANIA	2921392	EUROPE
TTU	35.5915	-5.3281	2	MOROCCO	0	AFRICA
TUC	-26.8332	-65.1087	1	ARGENTINA	556834	AMERICA
TUF	47.4257	0.720027	4	FRANCE	184122	EUROPE
TUK	25.9895	63.0277	1	PAKISTAN	54534	ASIA
TUN	36.8455	10.2198	61	TUNISIA	6468864	AFRICA
TUU	28.3729	36.5986	2	SAUDI ARABIA	0	ASIA
TWU	4.31462	118.116	2	MALAYSIA	1642171	ASIA
TXL	52.5593	13.2893	113	GERMANY	24227570	EUROPE
TXN	29.7287	118.258	1	CHINA	591281	ASIA
TYN	37.7478	112.628	7	CHINA	13588423	ASIA
TZL	44.4637	18.7085	16	BOSNIA & HERZEGOVINA	593083	EUROPE
TZX	40.995	39.7843	13	TURKEY	2429873	EUROPE
UAK	61.1617	-45.4154	1	GREENLAND	0	AMERICA
UET	30.2492	66.9489	3	PAKISTAN	417522	ASIA
UFA	54.5657	55.8876	6	RUSSIA	3222825	EUROPE
UGC	41.5837	60.6428	8	UZBEKISTAN	0	ASIA
UIO	-0.124313	-78.3608	18	ECUADOR	5137558	AMERICA
UIP	47.9729	-4.17465	1	FRANCE	0	EUROPE
UKK	50.0266	82.5063	2	KAZAKHSTAN	180000000	ASIA
ULN	47.8532	106.763	15	MONGOLIA	1594518	ASIA
ULV	54.2869	48.2338	1	RUSSIA	0	EUROPE
UPG	-5.07705	119.55	2	INDONESIA	10750000	ASIA
UPN	19.3975	-102.039	1	MEXICO	167796	AMERICA
URA	51.1539	51.54	2	KAZAKHSTAN	0	ASIA
URC	43.9078	87.4741	18	CHINA	23963167	ASIA
URE	58.233	22.506	1	ESTONIA	24614	EUROPE
URS	51.7498	36.2839	1	RUSSIA	0	EUROPE
USM	9.54855	100.063	2	THAILAND	1208882	ASIA
UTH	17.3887	102.776	1	THAILAND	0	ASIA
UTP	12.6757	100.998	1	THAILAND	1860794	ASIA
UUD	51.8054	107.445	1	RUSSIA	0	EUROPE
UUS	46.8876	142.724	4	RUSSIA	1209161	EUROPE
UVF	13.7391	-60.9502	12	ST. LUCIA	223388	AMERICA
VAA	63.0515	21.7638	1	FINLAND	315900	EUROPE
VAR	43.2368	27.8278	39	BULGARIA	1689595	EUROPE
VAV	-18.5845	-173.963	2	TONGA	0	OCEANIA
VBY	57.6613	18.3405	1	SWEDEN	446864	EUROPE
VCA	10.0805	105.712	3	VIETNAM	0	ASIA
VCE	45.5058	12.3405	106	ITALY	11184608	EUROPE
VCP	-23.0086	-47.1373	1	BRAZIL	10585018	AMERICA
VER	19.1449	-96.1862	1	MEXICO	0	AMERICA
VFA	-18.0956	25.8513	6	ZIMBABWE	727 912	AFRICA
VGO	42.2317	-8.62733	1	SPAIN	1129689	EUROPE
VIE	48.1111	16.5752	218	AUSTRIA	31662189	EUROPE
VIJ	18.4464	-64.4275	3	BRITISH VIRGIN ISLANDS	1192000	AMERICA
VIL	23.7138	-15.9283	6	WESTERN SAHARA	256975	AFRICA
VIN	49.2427	28.6059	1	UKRAINE	60873	EUROPE
VIT	42.8834	-2.73079	1	SPAIN	174022	EUROPE
VKO	55.5997	37.272	67	RUSSIA	24001521	EUROPE
VLC	39.4895	-0.477682	74	SPAIN	853000000	EUROPE
VLI	-17.6997	168.318	7	VANUATU	0	OCEANIA
VLN	10.1555	-67.921	2	VENEZUELA	790000	AMERICA
VNO	54.6416	25.3055	56	LITHUANIA	5004921	EUROPE
VNS	25.4515	82.8635	4	INDIA	0	ASIA
VNX	-22.0139	35.3161	2	MOZAMBIQUE	0	AFRICA
VOG	48.7861	44.3458	1	RUSSIA	1142878	EUROPE
VOL	39.2206	22.7937	4	GREECE	0	EUROPE
VOZ	51.8133	39.2261	6	RUSSIA	853617	EUROPE
VQS	18.142	-65.4749	2	UNITED STATES	0	AMERICA
VRA	23.0341	-81.4376	18	CUBA	16000000	AMERICA
VRN	45.4001	10.8894	47	ITALY	3638088	EUROPE
VST	59.602	16.6288	3	SWEDEN	109133	EUROPE
VTE	17.9755	102.569	12	LAOS	0	ASIA
VVI	-17.6442	-63.1383	14	BOLIVIA	2919861	AMERICA
VVO	43.3957	132.147	16	RUSSIA	2634000	EUROPE
VXE	16.837	-25.0541	2	CAPE VERDE	253077	AFRICA
VXO	56.9252	14.7339	6	SWEDEN	172353	EUROPE
WAW	52.167	20.9683	136	POLAND	31538236	EUROPE
WDH	-22.4873	17.4636	10	NAMIBIA	1557279	AFRICA
WEH	37.1878	122.229	3	CHINA	2508155	ASIA
WIL	-1.31933	36.8175	1	KENYA	0	AFRICA
WLG	-41.3275	174.807	5	NEW ZEALAND	6381910	OCEANIA
WLS	-13.2376	-176.199	2	WALLIS & FUTUNA	0	OCEANIA
WMI	52.4497	20.6521	46	POLAND	3081966	EUROPE
WNZ	27.912	120.856	8	CHINA	11218701	ASIA
WRO	51.11	16.8819	66	POLAND	3347223	EUROPE
WTB	-27.5652	151.795	1	AUSTRALIA	142967	OCEANIA
WUH	30.7775	114.212	27	CHINA	24500356	ASIA
WUS	27.7059	118.004	2	CHINA	0	ASIA
WUU	7.72654	27.9822	1	SUDAN	0	AFRICA
WUX	30.7774	114.212	8	CHINA	7207529	ASIA
WVB	-22.9806	14.645	3	NAMIBIA	74356	AFRICA
WXN	30.7984	108.432	1	CHINA	870042	ASIA
XCH	-10.4517	105.689	1	AUSTRALIA	26731	OCEANIA
XCR	48.7803	4.18803	3	FRANCE	61 826	EUROPE
XFW	53.5338	9.83311	1	GERMANY	0	EUROPE
XIY	34.4379	108.757	35	CHINA	47220547	ASIA
XMN	24.5396	118.133	28	CHINA	27413363	ASIA
XRY	36.7455	-6.06023	14	SPAIN	1046251	EUROPE
XSP	1.41487	103.87	1	SINGAPORE	0	ASIA
XUZ	34.2339	117.235	1	CHINA	2518799	ASIA
YAP	9.49983	138.087	1	MICRONESIA	0	OCEANIA
YEG	46.7915	-71.3889	18	CANADA	2628891	AMERICA
YGJ	35.502	133.249	2	JAPAN	674989	ASIA
YGR	49.9142	-97.2366	1	CANADA	4188443	AMERICA
YHM	43.1649	-79.9271	11	CANADA	955373	AMERICA
YHZ	44.8851	-63.5088	21	CANADA	0	AMERICA
YIA	-7.75951	109.784	1	INDONESIA	449000	ASIA
YIH	30.5499	111.482	1	CHINA	2948668	ASIA
YIW	29.3412	120.033	3	CHINA	1635673	ASIA
YLW	49.9577	-119.378	5	CANADA	2059030	AMERICA
YNB	24.1543	38.0643	2	SAUDI ARABIA	0	ASIA
YNJ	42.8887	129.448	1	china	1513262	ASIA
YNT	37.6595	120.992	6	CHINA	8433179	ASIA
YNY	38.0592	128.663	1	SOUTH KOREA	54283	ASIA
YNZ	33.4305	120.209	1	CHINA	1822173	ASIA
YOW	45.3276	-75.667	19	CANADA	5106487	AMERICA
YQB	46.7908	-71.3887	16	CANADA	1748249	AMERICA
YQM	46.1188	-64.6904	4	CANADA	674406	AMERICA
YQQ	46.7905	-71.3878	1	CANADA	419765	AMERICA
YQR	50.4332	-104.664	5	CANADA	1163562	AMERICA
YTY	37.7479	112.628	3	CHINA	2384382	ASIA
YTZ	43.6284	-79.3939	4	CANADA	135195	AMERICA
YUL	45.465	-73.7443	8	CANADA	20300000	AMERICA
YVR	49.195	-123.179	72	CANADA	26875241	AMERICA
YWG	49.912	-97.2366	12	CANADA	4484249	AMERICA
YXE	52.1791	-106.703	5	CANADA	1490000	AMERICA
YXS	53.8887	-122.676	1	CANADA	496714	AMERICA
YXU	43.025	-81.1538	3	CANADA	514685	AMERICA
YXX	49.0239	-122.363	1	CANADA	164643	AMERICA
YYC	51.1241	-114.007	47	CANADA	17960000	AMERICA
YYJ	48.6492	-123.429	4	CANADA	1924385	AMERICA
YYT	47.6204	-52.7395	5	CANADA	1435013	AMERICA
YYZ	43.6802	-79.6244	156	CANADA	50496804	AMERICA
ZAD	44.0969	15.3526	35	CROATIA	801347	EUROPE
ZAG	45.7414	16.0672	36	CROATIA	3450000	EUROPE
ZAZ	41.6637	-1.00526	7	SPAIN	467774	EUROPE
ZBR	28.951	50.8367	1	IRAN	221859	ASIA
ZCL	22.9009	-102.679	5	MEXICO	475241	AMERICA
ZHA	21.2129	110.366	1	CHINA	2559507	ASIA
ZIA	55.5625	38.1185	20	RUSSIA	1161633	EUROPE
ZIH	17.6078	-101.464	10	MEXICO	625186	AMERICA
ZLO	19.1488	-104.557	4	MEXICO	169064	AMERICA
ZNZ	-6.21703	39.2215	15	TANZANIA	207553	AFRICA
ZQN	-45.0193	168.746	4	NEW ZEALAND	2392959	OCEANIA
ZRH	47.4612	8.55427	186	SWITZERLAND	31538236	EUROPE
ZSA	24.0534	-74.5285	3	BAHAMAS	0	AMERICA
ZSE	-21.3182	55.4225	1	RÉUNION	98194	AFRICA
ZTH	37.7557	20.887	47	GREECE	1810427	EUROPE
ZYL	24.9582	91.8718	7	BANGLADESH	533204	ASIA

## Sheet: AMERICA
NAME	RUTA
JFK	1936	América del Norte
IAH	925							JFK	1936	América del Norte
YYZ	753							PTY	419	América Central
MIA	634							BOG	215	América del Su
ORD	512
CUN	440
EWR	431
PTY	419	América Central
LAX	406
FLL	385
SFO	359
DFW	348
YVR	336
ANU	282
SXM	277
SJU	273
BOS	267
ATL	228
MCO	226
PUJ	216
BOG	215	América del Su
IAD	215
LIM	209
SDQ	203
EZE	201
GIG	190
MEX	185
PVR	181
POS	167
AUA	152
BGI	150
STT	142
YYC	138
CCS	130
NAS	125
GDL	118
PLS	116
PTP	112
YEG	110
PHL	107
SJO	106
GCM	96
MSP	91
SEA	88
HAV	87
GYE	74
UIO	74
BZE	73
CUR	71
YQB	69
CLT	68
MBJ	66
SJD	61
PHX	56
DTW	55
DEN	50
SCL	49
YHZ	47
HNL	45
PAP	45
YOW	45
CTG	43
LIR	39
YUL	39
LAS	37
KIN	34
MTY	33
VRA	33
MDE	32
YWG	32
SAP	31
POP	20
DOM	12
BJX	10
SKB	10
UVF	10
VVI	10
YHM	10

## Sheet: AFRICA
NAME	N
CAI	704	África del Norte	EGIPTO
ADD	373	África del Este	Etiopía					CAI	704	África del Norte	EGIPTO
CMN	245	África del Norte	Marruecos					ADD	373	África del Este	Etiopía
JNB	235	África del Sur	Sudáfrica					JNB	235	África del Sur	Sudáfrica
NBO	222	África del Este						LOS	132	África del oeste	nigeria
RAK	220							DLA	69	África del centro	Camerun
AGA	169
HRG	143
ALG	141
TNG	141
SSH	138
TUN	138
LOS	132	África del oeste	nigeria				1	BVC
RMF	128						0	RAI
SAL	124						1	SID
RBA	120						0	VXE
SID	111	África del oeste					0
LFW	91						0
ACC	83						0
DJE	81						0
BVC	80	África del oeste					0
DSS	78						0
FEZ	75						0
ABJ	74						0
DLA	69	África del centro
MRU	68
MIR	65
KGL	58
LAD	53	África del centro
ORN	45
FIH	43	África del centro
LBV	43	África del centro
DAR	39
CZL	35
EBB	34
SSG	34
NDR	25
CPT	24
HGA	21
BZV	20	África del centro
CTS	12
OUD	12
COO	11	África del oeste
HBE	11
HRE	11
BKO	10
OUA	10	África del oeste
SEZ	10
ZNZ	10

## Sheet: ASIA
nombew	n
DXB	6295	Asia Occidental	Emiratos Árabes Unidos							DXB	6295	Asia Occidental	Emiratos Árabes Unidos
HKG	1897	Asia Oriental	Hong Kong.			1	CMB			HKG	1897	Asia Oriental	Hong Kong.
DOH	1404					1	KHI			BKK	863	Sudeste Asiático	tailandia
BKK	863	Sudeste Asiático	tailandia			1	LHE			ALA	174	Asia Central	KAZAKHSTAN
TPE	839					1	PEW			CMB	238	Asia del Sur	Sri Lanka
TLV	774					1	SKT
ICN	762					0	GWD
PVG	592					0	LYP
DEL	511					0	MUX
CAN	490					0	TUK
PEK	470					0	UET
DMK	463					0
AUH	436					0
JED	431					0
KUL	424					0
SHJ	407					0
KWI	329					0
SIN	300					0
NRT	282					0
CTU	272					0
MNL	260					0
MFM	258					0
HND	242					0
CNX	241					0
CMB	238	Asia del Sur				0
HAN	230					0
MED	214					0
AMM	212					0
KHH	212					0
RGN	203					0
RUH	193
MCT	191
BAH	186
GYD	182
ALA	174	Asia Central
BOM	174	Asia del Sur
TAS	169	Asia Central
SZX	168
BEY	162
KIX	149
CGK	141
EVN	140
SGN	139
DMM	106
IKA	106
DPS	105
TBS	104
ISB	103	Asia Central
FRU	93	Asia Central
PKX	88
LHE	87	Asia del Sur
BLR	85	Asia del Sur
HKT	81
XIY	80
XMN	78
MLE	76	Asia del Sur
KUT	67
DAC	64	Asia del Sur
KTM	64	Asia del Sur
MAA	62	Asia del Sur
TAO	62
EBL	54
KMG	53
KHI	52	Asia Central
BGW	47
NGO	45
KBL	42	Asia del Sur
NKG	38
CSX	37
DYU	36	Asia Central
FOC	36
COK	32	Asia del Sur
CTS	32
PEW	32	Asia del Sur
HYD	30	Asia del Sur
HGH	29
CKG	25
URC	24
ETM	22
CCJ	21	Asia del Sur
PUS	21
TRV	21	Asia del Sur
OSS	20	Asia Central
BWN	17
CEB	16
CRK	11
SKT	11	Asia del Sur
CCU	10	Asia del Sur
PNH	10
